# Supplementary material for: Towards direct detection of tetracycline residues in milk with a gold nanostructured electrode
Source: PLoS One. 2023 Jun 27;18(6):e0287824. doi: 10.1371/journal.pone.0287824 (PMC10298779; doi:10.1371/journal.pone.0287824)
Supplement: S1 Dataset — (XLSX) [file pone.0287824.s009.xlsx]

## Sheet: Fig 2
Fig 2. Raw data set
Current measured in 1mM Fe(CN)63-/4- after each step of electrode modification (n=16)
electrode	bare Au	plasma-treatment	Au-AuNS
WE1.1	0.475668	5.49275	7.28196
WE1.2	0.97098	5.58886	7.47587
WE1.3	1.39931	5.68201	7.5282
WE1.4	4.00436	5.72904	7.56668
WE1.5	4.35524	5.56177	7.51064
WE1.6	4.39957	5.44552	7.46047
WE1.7	4.4962	5.41837	7.47008
WE1.8	0.965846	5.23962	7.43059
WE2.1	1.72408	5.79923	7.62021
WE2.2	2.85924	5.85425	7.69188
WE2.3	2.98824	5.92649	7.57419
WE2.4	3.24191	5.55984	7.68801
WE2.5	3.48735	6.10286	7.57379
WE2.6	3.44775	6.25149	7.66234
WE2.7	3.06798	5.72134	7.57063
WE2.8	1.22617	5.05259	7.47576

## Sheet: Fig 4
Fig 4. Raw data set
CV raw data for TC-Fe(III), where TC is added to indicated increasing concentrations to 1mM Fe(III)
0µM TC		10µM TC		100µM TC		250µM TC		500µM TC
Pot (V)	Curr (µA)	Pot (V)	Curr (µA)	Pot (V)	Curr (µA)	Pot (V)	Curr (µA)	Pot (V)	Curr (µA)
-0.399962	-5.5337	-0.399962	-5.24282	-0.399962	-5.16653	-0.399962	-5.05209	-0.399962	-5.07593
-0.398947	-4.04596	-0.398947	-3.8743	-0.398947	-3.84569	-0.398947	-3.73125	-0.398947	-3.60727
-0.398009	-3.36409	-0.398009	-3.23057	-0.398009	-3.23534	-0.398009	-3.1352	-0.398009	-3.01123
-0.396994	-2.94924	-0.396994	-2.8348	-0.396994	-2.85387	-0.396994	-2.76804	-0.396994	-2.65837
-0.395978	-2.66314	-0.395978	-2.563	-0.395978	-2.58684	-0.395978	-2.51055	-0.395978	-2.41041
-0.395041	-2.44928	-0.395041	-2.35582	-0.395041	-2.38825	-0.395041	-2.31815	-0.395041	-2.22565
-0.394025	-2.28334	-0.394025	-2.19561	-0.394025	-2.23042	-0.394025	-2.16604	-0.394025	-2.08021
-0.393009	-2.14935	-0.393009	-2.06543	-0.393009	-2.10215	-0.393009	-2.04159	-0.393009	-1.96148
-0.392072	-2.03825	-0.392072	-1.95766	-0.392072	-1.99486	-0.392072	-1.93811	-0.392072	-1.86229
-0.391056	-1.94384	-0.391056	-1.86658	-0.391056	-1.90378	-0.391056	-1.84942	-0.391056	-1.77694
-0.39004	-1.86194	-0.39004	-1.78788	-0.39004	-1.82384	-0.39004	-1.77196	-0.39004	-1.70277
-0.389025	-1.7907	-0.389025	-1.71898	-0.389025	-1.75436	-0.389025	-1.7042	-0.389025	-1.63811
-0.388087	-1.72742	-0.388087	-1.65828	-0.388087	-1.69242	-0.388087	-1.64402	-0.388087	-1.58017
-0.387072	-1.67177	-0.387072	-1.60478	-0.387072	-1.63787	-0.387072	-1.59095	-0.387072	-1.52944
-0.386056	-1.62104	-0.386056	-1.55562	-0.386056	-1.58785	-0.386056	-1.54207	-0.386056	-1.48237
-0.385118	-1.57469	-0.385118	-1.51146	-0.385118	-1.54222	-0.385118	-1.49782	-0.385118	-1.43984
-0.384103	-1.53268	-0.384103	-1.47136	-0.384103	-1.50073	-0.384103	-1.45734	-0.384103	-1.40088
-0.383087	-1.49401	-0.383087	-1.43421	-0.383087	-1.46239	-0.383087	-1.41991	-0.383087	-1.36469
-0.38215	-1.4581	-0.38215	-1.40012	-0.38215	-1.42725	-0.38215	-1.38538	-0.38215	-1.33126
-0.381134	-1.42515	-0.381134	-1.36846	-0.381134	-1.39401	-0.381134	-1.35358	-0.381134	-1.30032
-0.380118	-1.39444	-0.380118	-1.33865	-0.380118	-1.36354	-0.380118	-1.32363	-0.380118	-1.27123
-0.379181	-1.3656	-0.379181	-1.31124	-0.379181	-1.33493	-0.379181	-1.29588	-0.379181	-1.24438
-0.378165	-1.33865	-0.378165	-1.28506	-0.378165	-1.30795	-0.378165	-1.26923	-0.378165	-1.21863
-0.37715	-1.31343	-0.37715	-1.26093	-0.37715	-1.28253	-0.37715	-1.24467	-0.37715	-1.19474
-0.376134	-1.28949	-0.376134	-1.23771	-0.376134	-1.25878	-0.376134	-1.22135	-0.376134	-1.172
-0.375196	-1.26675	-0.375196	-1.21606	-0.375196	-1.23604	-0.375196	-1.19908	-0.375196	-1.15059
-0.374181	-1.24548	-0.374181	-1.19546	-0.374181	-1.21458	-0.374181	-1.17834	-0.374181	-1.13051
-0.373165	-1.22517	-0.373165	-1.17605	-0.373165	-1.19436	-0.373165	-1.15836	-0.373165	-1.11087
-0.372228	-1.2059	-0.372228	-1.15736	-0.372228	-1.17486	-0.372228	-1.13919	-0.372228	-1.09222
-0.371212	-1.18745	-0.371212	-1.13934	-0.371212	-1.15617	-0.371212	-1.12093	-0.371212	-1.07463
-0.370196	-1.16981	-0.370196	-1.12217	-0.370196	-1.13848	-0.370196	-1.10338	-0.370196	-1.05775
-0.369259	-1.15302	-0.369259	-1.106	-0.369259	-1.12145	-0.369259	-1.08684	-0.369259	-1.04182
-0.368243	-1.13676	-0.368243	-1.09027	-0.368243	-1.10529	-0.368243	-1.07077	-0.368243	-1.02594
-0.367228	-1.12126	-0.367228	-1.07525	-0.367228	-1.0897	-0.367228	-1.05532	-0.367228	-1.01102
-0.366212	-1.10643	-0.366212	-1.06066	-0.366212	-1.07468	-0.366212	-1.04058	-0.366212	-0.996474
-0.365274	-1.09199	-0.365274	-1.04664	-0.365274	-1.06037	-0.365274	-1.02656	-0.365274	-0.982694
-0.364259	-1.0784	-0.364259	-1.03333	-0.364259	-1.04621	-0.364259	-1.01297	-0.364259	-0.969438
-0.363243	-1.06509	-0.363243	-1.02036	-0.363243	-1.03271	-0.363243	-0.999717	-0.363243	-0.95642
-0.362306	-1.05198	-0.362306	-1.00792	-0.362306	-1.01974	-0.362306	-0.986842	-0.362306	-0.943831
-0.36129	-1.03977	-0.36129	-0.995997	-0.36129	-1.0072	-0.36129	-0.974444	-0.36129	-0.931862
-0.360274	-1.02771	-0.360274	-0.984124	-0.360274	-0.994853	-0.360274	-0.962476	-0.360274	-0.920037
-0.359337	-1.01617	-0.359337	-0.973109	-0.359337	-0.983123	-0.359337	-0.950936	-0.359337	-0.908783
-0.358321	-1.00477	-0.358321	-0.962142	-0.358321	-0.971393	-0.358321	-0.939492	-0.358321	-0.897673
-0.357306	-0.993852	-0.357306	-0.951604	-0.357306	-0.960235	-0.357306	-0.928572	-0.357306	-0.886897
-0.356368	-0.983695	-0.356368	-0.941733	-0.356368	-0.949792	-0.356368	-0.91832	-0.356368	-0.877074
-0.355352	-0.973348	-0.355352	-0.931529	-0.355352	-0.93892	-0.355352	-0.907877	-0.355352	-0.866774
-0.354338	-0.963239	-0.354338	-0.92142	-0.354338	-0.928524	-0.354338	-0.897816	-0.354338	-0.856904
-0.353322	-0.953321	-0.353322	-0.911978	-0.353322	-0.91832	-0.353322	-0.887707	-0.353322	-0.847128
-0.352385	-0.943879	-0.352385	-0.902632	-0.352385	-0.908545	-0.352385	-0.878123	-0.352385	-0.837878
-0.351369	-0.934676	-0.351369	-0.893429	-0.351369	-0.898722	-0.351369	-0.868634	-0.351369	-0.828627
-0.350353	-0.925616	-0.350353	-0.88456	-0.350353	-0.889185	-0.350353	-0.859383	-0.350353	-0.819567
-0.349416	-0.916747	-0.349416	-0.875596	-0.349416	-0.879935	-0.349416	-0.850323	-0.349416	-0.810745
-0.3484	-0.908068	-0.3484	-0.867299	-0.3484	-0.870875	-0.3484	-0.841502	-0.3484	-0.802305
-0.347384	-0.899819	-0.347384	-0.858906	-0.347384	-0.862339	-0.347384	-0.832871	-0.347384	-0.793865
-0.346447	-0.891379	-0.346447	-0.850895	-0.346447	-0.853756	-0.346447	-0.824431	-0.346447	-0.785616
-0.345431	-0.88313	-0.345431	-0.843028	-0.345431	-0.845269	-0.345431	-0.816372	-0.345431	-0.777557
-0.344416	-0.875357	-0.344416	-0.835541	-0.344416	-0.837258	-0.344416	-0.808123	-0.344416	-0.769928
-0.3434	-0.86768	-0.3434	-0.827864	-0.3434	-0.829247	-0.3434	-0.800112	-0.3434	-0.762156
-0.342463	-0.860003	-0.342463	-0.820616	-0.342463	-0.821427	-0.342463	-0.792387	-0.342463	-0.754812
-0.341447	-0.852612	-0.341447	-0.813368	-0.341447	-0.813607	-0.341447	-0.785044	-0.341447	-0.747326
-0.340431	-0.845316	-0.340431	-0.806168	-0.340431	-0.80612	-0.340431	-0.777557	-0.340431	-0.740173
-0.339494	-0.838164	-0.339494	-0.79911	-0.339494	-0.798443	-0.339494	-0.770357	-0.339494	-0.733259
-0.338478	-0.831202	-0.338478	-0.792006	-0.338478	-0.791243	-0.338478	-0.763157	-0.338478	-0.72625
-0.337462	-0.824288	-0.337462	-0.784948	-0.337462	-0.783995	-0.337462	-0.756052	-0.337462	-0.719383
-0.336525	-0.817374	-0.336525	-0.778416	-0.336525	-0.776842	-0.336525	-0.748995	-0.336525	-0.712946
-0.335509	-0.810745	-0.335509	-0.77174	-0.335509	-0.770119	-0.335509	-0.742319	-0.335509	-0.706175
-0.334494	-0.804165	-0.334494	-0.765636	-0.334494	-0.7633	-0.334494	-0.735596	-0.334494	-0.699881
-0.333556	-0.797823	-0.333556	-0.759485	-0.333556	-0.756672	-0.333556	-0.729111	-0.333556	-0.693634
-0.332541	-0.791433	-0.332541	-0.75362	-0.332541	-0.750092	-0.332541	-0.722626	-0.332541	-0.687101
-0.331525	-0.785091	-0.331525	-0.747707	-0.331525	-0.743702	-0.331525	-0.716093	-0.331525	-0.680997
-0.330509	-0.778845	-0.330509	-0.741795	-0.330509	-0.737312	-0.330509	-0.70999	-0.330509	-0.675037
-0.329572	-0.77298	-0.329572	-0.735882	-0.329572	-0.730827	-0.329572	-0.703838	-0.329572	-0.668838
-0.328556	-0.767067	-0.328556	-0.729874	-0.328556	-0.724819	-0.328556	-0.697735	-0.328556	-0.663259
-0.32754	-0.761011	-0.32754	-0.724104	-0.32754	-0.718668	-0.32754	-0.691679	-0.32754	-0.657203
-0.326603	-0.755337	-0.326603	-0.718239	-0.326603	-0.712517	-0.326603	-0.685956	-0.326603	-0.651433
-0.325587	-0.749567	-0.325587	-0.71266	-0.325587	-0.706795	-0.325587	-0.680139	-0.325587	-0.646045
-0.324572	-0.744274	-0.324572	-0.707462	-0.324572	-0.701311	-0.324572	-0.674703	-0.324572	-0.640848
-0.323634	-0.738743	-0.323634	-0.701788	-0.323634	-0.695637	-0.323634	-0.669267	-0.323634	-0.635555
-0.322618	-0.733164	-0.322618	-0.696161	-0.322618	-0.689867	-0.322618	-0.663688	-0.322618	-0.630071
-0.321603	-0.727776	-0.321603	-0.690821	-0.321603	-0.684335	-0.321603	-0.658205	-0.321603	-0.624683
-0.320587	-0.722435	-0.320587	-0.685337	-0.320587	-0.678756	-0.320587	-0.652721	-0.320587	-0.619628
-0.31965	-0.717047	-0.31965	-0.679996	-0.31965	-0.673273	-0.31965	-0.647571	-0.31965	-0.614622
-0.318634	-0.711897	-0.318634	-0.674894	-0.318634	-0.667932	-0.318634	-0.642183	-0.318634	-0.609519
-0.317618	-0.706604	-0.317618	-0.669601	-0.317618	-0.662687	-0.317618	-0.637128	-0.317618	-0.604465
-0.316681	-0.701693	-0.316681	-0.664833	-0.316681	-0.657442	-0.316681	-0.632026	-0.316681	-0.599601
-0.315665	-0.696495	-0.315665	-0.659921	-0.315665	-0.652292	-0.315665	-0.626924	-0.315665	-0.59469
-0.31465	-0.691584	-0.31465	-0.655105	-0.31465	-0.647047	-0.31465	-0.62206	-0.31465	-0.589921
-0.313712	-0.686576	-0.313712	-0.650289	-0.313712	-0.642183	-0.313712	-0.617149	-0.313712	-0.585248
-0.312696	-0.681856	-0.312696	-0.645759	-0.312696	-0.637128	-0.312696	-0.612285	-0.312696	-0.580575
-0.311681	-0.676992	-0.311681	-0.640991	-0.311681	-0.632217	-0.311681	-0.607469	-0.311681	-0.575998
-0.310743	-0.672176	-0.310743	-0.636413	-0.310743	-0.627449	-0.310743	-0.602987	-0.310743	-0.571468
-0.309728	-0.667646	-0.309728	-0.631788	-0.309728	-0.62268	-0.309728	-0.598361	-0.309728	-0.567033
-0.308712	-0.662878	-0.308712	-0.62721	-0.308712	-0.617959	-0.308712	-0.593784	-0.308712	-0.562694
-0.307696	-0.658157	-0.307696	-0.622728	-0.307696	-0.613191	-0.307696	-0.589063	-0.307696	-0.558307
-0.306759	-0.653627	-0.306759	-0.618103	-0.306759	-0.608518	-0.306759	-0.584581	-0.306759	-0.554015
-0.305743	-0.649097	-0.305743	-0.613668	-0.305743	-0.604179	-0.305743	-0.580242	-0.305743	-0.549867
-0.304728	-0.64471	-0.304728	-0.609329	-0.304728	-0.599649	-0.304728	-0.575855	-0.304728	-0.545623
-0.30379	-0.640275	-0.30379	-0.605133	-0.30379	-0.595119	-0.30379	-0.571516	-0.30379	-0.541617
-0.302774	-0.635746	-0.302774	-0.60065	-0.302774	-0.590732	-0.302774	-0.567272	-0.302774	-0.537278
-0.301759	-0.631597	-0.301759	-0.596263	-0.301759	-0.586393	-0.301759	-0.563123	-0.301759	-0.533225
-0.300821	-0.627353	-0.300821	-0.592067	-0.300821	-0.582101	-0.300821	-0.559022	-0.300821	-0.52922
-0.299806	-0.623014	-0.299806	-0.587823	-0.299806	-0.578001	-0.299806	-0.554969	-0.299806	-0.5255
-0.29879	-0.618675	-0.29879	-0.583436	-0.29879	-0.573709	-0.29879	-0.550868	-0.29879	-0.521352
-0.297853	-0.614574	-0.297853	-0.579479	-0.297853	-0.569656	-0.297853	-0.546815	-0.297853	-0.517776
-0.296837	-0.610473	-0.296837	-0.57533	-0.296837	-0.565698	-0.296837	-0.542905	-0.296837	-0.513913
-0.295821	-0.60642	-0.295821	-0.571373	-0.295821	-0.56174	-0.295821	-0.539138	-0.295821	-0.510146
-0.294806	-0.602415	-0.294806	-0.567319	-0.294806	-0.557878	-0.294806	-0.535228	-0.294806	-0.506474
-0.293868	-0.598791	-0.293868	-0.563838	-0.293868	-0.554349	-0.293868	-0.531795	-0.293868	-0.503041
-0.292852	-0.594738	-0.292852	-0.559928	-0.292852	-0.550391	-0.292852	-0.52798	-0.292852	-0.499465
-0.291837	-0.590875	-0.291837	-0.556066	-0.291837	-0.546672	-0.291837	-0.524261	-0.291837	-0.495793
-0.290899	-0.586822	-0.290899	-0.552346	-0.290899	-0.543	-0.290899	-0.520494	-0.290899	-0.492312
-0.289884	-0.582912	-0.289884	-0.548579	-0.289884	-0.539233	-0.289884	-0.516917	-0.289884	-0.488879
-0.288868	-0.579193	-0.288868	-0.544908	-0.288868	-0.535609	-0.288868	-0.513341	-0.288868	-0.485351
-0.28793	-0.57533	-0.28793	-0.541331	-0.28793	-0.53189	-0.28793	-0.509812	-0.28793	-0.481965
-0.286915	-0.571563	-0.286915	-0.537564	-0.286915	-0.528171	-0.286915	-0.506141	-0.286915	-0.478532
-0.285899	-0.567749	-0.285899	-0.534036	-0.285899	-0.524547	-0.285899	-0.502898	-0.285899	-0.475146
-0.284883	-0.564125	-0.284883	-0.530555	-0.284883	-0.521018	-0.284883	-0.49937	-0.284883	-0.471808
-0.283946	-0.560548	-0.283946	-0.526835	-0.283946	-0.517346	-0.283946	-0.496175	-0.283946	-0.468518
-0.28293	-0.556781	-0.28293	-0.523402	-0.28293	-0.514009	-0.28293	-0.492837	-0.28293	-0.465419
-0.281915	-0.553205	-0.281915	-0.519778	-0.281915	-0.510385	-0.281915	-0.48969	-0.281915	-0.462129
-0.280977	-0.549581	-0.280977	-0.51625	-0.280977	-0.506999	-0.280977	-0.486543	-0.280977	-0.458982
-0.279962	-0.546052	-0.279962	-0.512864	-0.279962	-0.503661	-0.279962	-0.483348	-0.279962	-0.455739
-0.278946	-0.542619	-0.278946	-0.509526	-0.278946	-0.500371	-0.278946	-0.480248	-0.278946	-0.452687
-0.278008	-0.539138	-0.278008	-0.506045	-0.278008	-0.496985	-0.278008	-0.477292	-0.278008	-0.449636
-0.276993	-0.535562	-0.276993	-0.50266	-0.276993	-0.493648	-0.276993	-0.474526	-0.276993	-0.446631
-0.275977	-0.532176	-0.275977	-0.49956	-0.275977	-0.490453	-0.275977	-0.471808	-0.275977	-0.443723
-0.27504	-0.528743	-0.27504	-0.496222	-0.27504	-0.487163	-0.27504	-0.468947	-0.27504	-0.440862
-0.274024	-0.525357	-0.274024	-0.493075	-0.274024	-0.48392	-0.274024	-0.466325	-0.274024	-0.438191
-0.273008	-0.521972	-0.273008	-0.489833	-0.273008	-0.480916	-0.273008	-0.463464	-0.273008	-0.43533
-0.271994	-0.518491	-0.271994	-0.486781	-0.271994	-0.47796	-0.271994	-0.460841	-0.271994	-0.432469
-0.271055	-0.515439	-0.271055	-0.483586	-0.271055	-0.474717	-0.271055	-0.458219	-0.271055	-0.429703
-0.270041	-0.512006	-0.270041	-0.480439	-0.270041	-0.471761	-0.270041	-0.455453	-0.270041	-0.427033
-0.269025	-0.508906	-0.269025	-0.477244	-0.269025	-0.468995	-0.269025	-0.452783	-0.269025	-0.424458
-0.268087	-0.505521	-0.268087	-0.474383	-0.268087	-0.466039	-0.268087	-0.450065	-0.268087	-0.421835
-0.267072	-0.502517	-0.267072	-0.471284	-0.267072	-0.463225	-0.267072	-0.447442	-0.267072	-0.419356
-0.266056	-0.499179	-0.266056	-0.468328	-0.266056	-0.460269	-0.266056	-0.444867	-0.266056	-0.416638
-0.265119	-0.496127	-0.265119	-0.465371	-0.265119	-0.457408	-0.265119	-0.442292	-0.265119	-0.414206
-0.264103	-0.49298	-0.264103	-0.462462	-0.264103	-0.454404	-0.264103	-0.439813	-0.264103	-0.411774
-0.263087	-0.490167	-0.263087	-0.45984	-0.263087	-0.452163	-0.263087	-0.437476	-0.263087	-0.409628
-0.262072	-0.487258	-0.262072	-0.456979	-0.262072	-0.449349	-0.262072	-0.435139	-0.262072	-0.407292
-0.261134	-0.484206	-0.261134	-0.454165	-0.261134	-0.446393	-0.261134	-0.432469	-0.261134	-0.404812
-0.260118	-0.481202	-0.260118	-0.451209	-0.260118	-0.443723	-0.260118	-0.429989	-0.260118	-0.402428
-0.259103	-0.478198	-0.259103	-0.448491	-0.259103	-0.441005	-0.259103	-0.427748	-0.259103	-0.400187
-0.258165	-0.475337	-0.258165	-0.445773	-0.258165	-0.438334	-0.258165	-0.425459	-0.258165	-0.397946
-0.25715	-0.472524	-0.25715	-0.442912	-0.25715	-0.435759	-0.25715	-0.423314	-0.25715	-0.395514
-0.256134	-0.46971	-0.256134	-0.440337	-0.256134	-0.432993	-0.256134	-0.42112	-0.256134	-0.393273
-0.255197	-0.466802	-0.255197	-0.437667	-0.255197	-0.430371	-0.255197	-0.418927	-0.255197	-0.390936
-0.254181	-0.464084	-0.254181	-0.435044	-0.254181	-0.427844	-0.254181	-0.416781	-0.254181	-0.388791
-0.253165	-0.461223	-0.253165	-0.432326	-0.253165	-0.425173	-0.253165	-0.414587	-0.253165	-0.386645
-0.252228	-0.458505	-0.252228	-0.429608	-0.252228	-0.422598	-0.252228	-0.412632	-0.252228	-0.384165
-0.251212	-0.455787	-0.251212	-0.427128	-0.251212	-0.420023	-0.251212	-0.410582	-0.251212	-0.382067
-0.250196	-0.453212	-0.250196	-0.424601	-0.250196	-0.417496	-0.250196	-0.408627	-0.250196	-0.379921
-0.249181	-0.450446	-0.249181	-0.422217	-0.249181	-0.415112	-0.249181	-0.406624	-0.249181	-0.377823
-0.248243	-0.447824	-0.248243	-0.419547	-0.248243	-0.412728	-0.248243	-0.404669	-0.248243	-0.375725
-0.247228	-0.445201	-0.247228	-0.417067	-0.247228	-0.410344	-0.247228	-0.402762	-0.247228	-0.37358
-0.246212	-0.442578	-0.246212	-0.414731	-0.246212	-0.407912	-0.246212	-0.400807	-0.246212	-0.371672
-0.245275	-0.440051	-0.245275	-0.412156	-0.245275	-0.405528	-0.245275	-0.398757	-0.245275	-0.369622
-0.244259	-0.43738	-0.244259	-0.409724	-0.244259	-0.403191	-0.244259	-0.396897	-0.244259	-0.367571
-0.243243	-0.434758	-0.243243	-0.407292	-0.243243	-0.401093	-0.243243	-0.394894	-0.243243	-0.365664
-0.242306	-0.432278	-0.242306	-0.405146	-0.242306	-0.3989	-0.242306	-0.392891	-0.242306	-0.363709
-0.24129	-0.429751	-0.24129	-0.402857	-0.24129	-0.396515	-0.24129	-0.39065	-0.24129	-0.361659
-0.240274	-0.427271	-0.240274	-0.400521	-0.240274	-0.394513	-0.240274	-0.388457	-0.240274	-0.359847
-0.239259	-0.424792	-0.239259	-0.398232	-0.239259	-0.392128	-0.239259	-0.386216	-0.239259	-0.357987
-0.238321	-0.422503	-0.238321	-0.395943	-0.238321	-0.390173	-0.238321	-0.384165	-0.238321	-0.356127
-0.237306	-0.420119	-0.237306	-0.393845	-0.237306	-0.388075	-0.237306	-0.381972	-0.237306	-0.354172
-0.23629	-0.417687	-0.23629	-0.391747	-0.23629	-0.385882	-0.23629	-0.379921	-0.23629	-0.35236
-0.235353	-0.415493	-0.235353	-0.389458	-0.235353	-0.383832	-0.235353	-0.37768	-0.235353	-0.350501
-0.234337	-0.413062	-0.234337	-0.387455	-0.234337	-0.382067	-0.234337	-0.37563	-0.234337	-0.348784
-0.233321	-0.410773	-0.233321	-0.385262	-0.233321	-0.379874	-0.233321	-0.373436	-0.233321	-0.346877
-0.232384	-0.408818	-0.232384	-0.383402	-0.232384	-0.378157	-0.232384	-0.371529	-0.232384	-0.345494
-0.231368	-0.406481	-0.231368	-0.381352	-0.231368	-0.376202	-0.231368	-0.369479	-0.231368	-0.343825
-0.230352	-0.404145	-0.230352	-0.379158	-0.230352	-0.374152	-0.230352	-0.36719	-0.230352	-0.341774
-0.229415	-0.401904	-0.229415	-0.377251	-0.229415	-0.372387	-0.229415	-0.36533	-0.229415	-0.340153
-0.228399	-0.399758	-0.228399	-0.375105	-0.228399	-0.370575	-0.228399	-0.362946	-0.228399	-0.338532
-0.227384	-0.397707	-0.227384	-0.373341	-0.227384	-0.368668	-0.227384	-0.361086	-0.227384	-0.336815
-0.226368	-0.395562	-0.226368	-0.371291	-0.226368	-0.366904	-0.226368	-0.359179	-0.226368	-0.335242
-0.22543	-0.393559	-0.22543	-0.36924	-0.22543	-0.365139	-0.22543	-0.357558	-0.22543	-0.333621
-0.224415	-0.391318	-0.224415	-0.367333	-0.224415	-0.36328	-0.224415	-0.35565	-0.224415	-0.332047
-0.223399	-0.389315	-0.223399	-0.365712	-0.223399	-0.361468	-0.223399	-0.354077	-0.223399	-0.330569
-0.222462	-0.387265	-0.222462	-0.363566	-0.222462	-0.359608	-0.222462	-0.352265	-0.222462	-0.328995
-0.221446	-0.385167	-0.221446	-0.361802	-0.221446	-0.357939	-0.221446	-0.350501	-0.221446	-0.327374
-0.22043	-0.383212	-0.22043	-0.359799	-0.22043	-0.356127	-0.22043	-0.348975	-0.22043	-0.326039
-0.219493	-0.3814	-0.219493	-0.358082	-0.219493	-0.354411	-0.219493	-0.347353	-0.219493	-0.324608
-0.218477	-0.379445	-0.218477	-0.356318	-0.218477	-0.352885	-0.218477	-0.345923	-0.218477	-0.32313
-0.217462	-0.377633	-0.217462	-0.354506	-0.217462	-0.35112	-0.217462	-0.344635	-0.217462	-0.321795
-0.216446	-0.375678	-0.216446	-0.352694	-0.216446	-0.349452	-0.216446	-0.343157	-0.216446	-0.320364
-0.215508	-0.373913	-0.215508	-0.350977	-0.215508	-0.347926	-0.215508	-0.341679	-0.215508	-0.318886
-0.214493	-0.372054	-0.214493	-0.349213	-0.214493	-0.3464	-0.214493	-0.340487	-0.214493	-0.317551
-0.213477	-0.370194	-0.213477	-0.347544	-0.213477	-0.344874	-0.213477	-0.339152	-0.213477	-0.316216
-0.21254	-0.36843	-0.21254	-0.345971	-0.21254	-0.343253	-0.21254	-0.338007	-0.21254	-0.314833
-0.211524	-0.366665	-0.211524	-0.344254	-0.211524	-0.341822	-0.211524	-0.336482	-0.211524	-0.313498
-0.210508	-0.365044	-0.210508	-0.342633	-0.210508	-0.340201	-0.210508	-0.335242	-0.210508	-0.312162
-0.209571	-0.363328	-0.209571	-0.341059	-0.209571	-0.338961	-0.209571	-0.333954	-0.209571	-0.310875
-0.208555	-0.361563	-0.208555	-0.339533	-0.208555	-0.337245	-0.208555	-0.332858	-0.208555	-0.309492
-0.20754	-0.359751	-0.20754	-0.338007	-0.20754	-0.335814	-0.20754	-0.331522	-0.20754	-0.3083
-0.206602	-0.358225	-0.206602	-0.336339	-0.206602	-0.334479	-0.206602	-0.33033	-0.206602	-0.307203
-0.205586	-0.356604	-0.205586	-0.334956	-0.205586	-0.333001	-0.205586	-0.329043	-0.205586	-0.30582
-0.204571	-0.35484	-0.204571	-0.333382	-0.204571	-0.331761	-0.204571	-0.327803	-0.204571	-0.304676
-0.203555	-0.353314	-0.203555	-0.331856	-0.203555	-0.330473	-0.203555	-0.326706	-0.203555	-0.303436
-0.202618	-0.35155	-0.202618	-0.330426	-0.202618	-0.328948	-0.202618	-0.325371	-0.202618	-0.302101
-0.201602	-0.349976	-0.201602	-0.328852	-0.201602	-0.327612	-0.201602	-0.324275	-0.201602	-0.301052
-0.200586	-0.348689	-0.200586	-0.327565	-0.200586	-0.326563	-0.200586	-0.323225	-0.200586	-0.300003
-0.199649	-0.346877	-0.199649	-0.32623	-0.199649	-0.32499	-0.199649	-0.321747	-0.199649	-0.298811
-0.198633	-0.345303	-0.198633	-0.324561	-0.198633	-0.323893	-0.198633	-0.320555	-0.198633	-0.297619
-0.197618	-0.343825	-0.197618	-0.323369	-0.197618	-0.322749	-0.197618	-0.319554	-0.197618	-0.296618
-0.19668	-0.342299	-0.19668	-0.321795	-0.19668	-0.32127	-0.19668	-0.318409	-0.19668	-0.295282
-0.195664	-0.340868	-0.195664	-0.320508	-0.195664	-0.320031	-0.195664	-0.31717	-0.195664	-0.294281
-0.194649	-0.339486	-0.194649	-0.319125	-0.194649	-0.318743	-0.194649	-0.31593	-0.194649	-0.292994
-0.193633	-0.338055	-0.193633	-0.31779	-0.193633	-0.317647	-0.193633	-0.314785	-0.193633	-0.292135
-0.192696	-0.33672	-0.192696	-0.316597	-0.192696	-0.316407	-0.192696	-0.313736	-0.192696	-0.290991
-0.19168	-0.335194	-0.19168	-0.31531	-0.19168	-0.315119	-0.19168	-0.312544	-0.19168	-0.289846
-0.190664	-0.334002	-0.190664	-0.314023	-0.190664	-0.31407	-0.190664	-0.311352	-0.190664	-0.28894
-0.189727	-0.332715	-0.189727	-0.312973	-0.189727	-0.312735	-0.189727	-0.310017	-0.189727	-0.287701
-0.188711	-0.331379	-0.188711	-0.311686	-0.188711	-0.311638	-0.188711	-0.30892	-0.188711	-0.286795
-0.187696	-0.329949	-0.187696	-0.310589	-0.187696	-0.310446	-0.187696	-0.307871	-0.187696	-0.285793
-0.186758	-0.328709	-0.186758	-0.309349	-0.186758	-0.309349	-0.186758	-0.306536	-0.186758	-0.284792
-0.185742	-0.327374	-0.185742	-0.307966	-0.185742	-0.308348	-0.185742	-0.305582	-0.185742	-0.283838
-0.184728	-0.325991	-0.184728	-0.307013	-0.184728	-0.307156	-0.184728	-0.304342	-0.184728	-0.282742
-0.183789	-0.324799	-0.183789	-0.305725	-0.183789	-0.306154	-0.183789	-0.303484	-0.183789	-0.281979
-0.182775	-0.323607	-0.182775	-0.304438	-0.182775	-0.30501	-0.182775	-0.302244	-0.182775	-0.281025
-0.181759	-0.322129	-0.181759	-0.303389	-0.181759	-0.304056	-0.181759	-0.301243	-0.181759	-0.280167
-0.180743	-0.320889	-0.180743	-0.302053	-0.180743	-0.302959	-0.180743	-0.300241	-0.180743	-0.27907
-0.179806	-0.319745	-0.179806	-0.300861	-0.179806	-0.301863	-0.179806	-0.299097	-0.179806	-0.278164
-0.17879	-0.318505	-0.17879	-0.299669	-0.17879	-0.300909	-0.17879	-0.298143	-0.17879	-0.277401
-0.177774	-0.317408	-0.177774	-0.298573	-0.177774	-0.29986	-0.177774	-0.296951	-0.177774	-0.276447
-0.176837	-0.316407	-0.176837	-0.297523	-0.176837	-0.298859	-0.176837	-0.295998	-0.176837	-0.275589
-0.175821	-0.315215	-0.175821	-0.296331	-0.175821	-0.297905	-0.175821	-0.294758	-0.175821	-0.274635
-0.174806	-0.313975	-0.174806	-0.295235	-0.174806	-0.296999	-0.174806	-0.293852	-0.174806	-0.273777
-0.173868	-0.312926	-0.173868	-0.294138	-0.173868	-0.29595	-0.173868	-0.29266	-0.173868	-0.273014
-0.172853	-0.311924	-0.172853	-0.293232	-0.172853	-0.295092	-0.172853	-0.291849	-0.172853	-0.27206
-0.171837	-0.310827	-0.171837	-0.292183	-0.171837	-0.294233	-0.171837	-0.2908	-0.171837	-0.271202
-0.170899	-0.309683	-0.170899	-0.291086	-0.170899	-0.293137	-0.170899	-0.289703	-0.170899	-0.270296
-0.169884	-0.308872	-0.169884	-0.29018	-0.169884	-0.292374	-0.169884	-0.288893	-0.169884	-0.269485
-0.168868	-0.30768	-0.168868	-0.289227	-0.168868	-0.291086	-0.168868	-0.287701	-0.168868	-0.268866
-0.167852	-0.306774	-0.167852	-0.288177	-0.167852	-0.290657	-0.167852	-0.286938	-0.167852	-0.268055
-0.166915	-0.30563	-0.166915	-0.287224	-0.166915	-0.289656	-0.166915	-0.285793	-0.166915	-0.267292
-0.165899	-0.304724	-0.165899	-0.286318	-0.165899	-0.288797	-0.165899	-0.284887	-0.165899	-0.266434
-0.164884	-0.303579	-0.164884	-0.285316	-0.164884	-0.287796	-0.164884	-0.283934	-0.164884	-0.265575
-0.163946	-0.30253	-0.163946	-0.284267	-0.163946	-0.28689	-0.163946	-0.283123	-0.163946	-0.26486
-0.16293	-0.301529	-0.16293	-0.283457	-0.16293	-0.286318	-0.16293	-0.282217	-0.16293	-0.264193
-0.161915	-0.300385	-0.161915	-0.282503	-0.161915	-0.285412	-0.161915	-0.281168	-0.161915	-0.263334
-0.160977	-0.299574	-0.160977	-0.281597	-0.160977	-0.284649	-0.160977	-0.280453	-0.160977	-0.262428
-0.159962	-0.298429	-0.159962	-0.280787	-0.159962	-0.283648	-0.159962	-0.27969	-0.159962	-0.261665
-0.158946	-0.297571	-0.158946	-0.279976	-0.158946	-0.28298	-0.158946	-0.278784	-0.158946	-0.261045
-0.15793	-0.296665	-0.15793	-0.27907	-0.15793	-0.282169	-0.15793	-0.277782	-0.15793	-0.260378
-0.156993	-0.295902	-0.156993	-0.278259	-0.156993	-0.281406	-0.156993	-0.277067	-0.156993	-0.259615
-0.155977	-0.295044	-0.155977	-0.277353	-0.155977	-0.280548	-0.155977	-0.276257	-0.155977	-0.258947
-0.154962	-0.294138	-0.154962	-0.276638	-0.154962	-0.279737	-0.154962	-0.275446	-0.154962	-0.258327
-0.154024	-0.29347	-0.154024	-0.275827	-0.154024	-0.27907	-0.154024	-0.274731	-0.154024	-0.257469
-0.153008	-0.292421	-0.153008	-0.275064	-0.153008	-0.278259	-0.153008	-0.273825	-0.153008	-0.256754
-0.151993	-0.291658	-0.151993	-0.274302	-0.151993	-0.277592	-0.151993	-0.273014	-0.151993	-0.256086
-0.151055	-0.290609	-0.151055	-0.273443	-0.151055	-0.276829	-0.151055	-0.272251	-0.151055	-0.255276
-0.15004	-0.289751	-0.15004	-0.27268	-0.15004	-0.276066	-0.15004	-0.271584	-0.15004	-0.254704
-0.149024	-0.288702	-0.149024	-0.271965	-0.149024	-0.275255	-0.149024	-0.270678	-0.149024	-0.254036
-0.148087	-0.287748	-0.148087	-0.271011	-0.148087	-0.27454	-0.148087	-0.269915	-0.148087	-0.253368
-0.147071	-0.286747	-0.147071	-0.270391	-0.147071	-0.273777	-0.147071	-0.269104	-0.147071	-0.252653
-0.146055	-0.285889	-0.146055	-0.269676	-0.146055	-0.273062	-0.146055	-0.268389	-0.146055	-0.252081
-0.14504	-0.285078	-0.14504	-0.268866	-0.14504	-0.272442	-0.14504	-0.267578	-0.14504	-0.251461
-0.144102	-0.284363	-0.144102	-0.268007	-0.144102	-0.271584	-0.144102	-0.266911	-0.144102	-0.250889
-0.143086	-0.2836	-0.143086	-0.26734	-0.143086	-0.270821	-0.143086	-0.265957	-0.143086	-0.250412
-0.142071	-0.282694	-0.142071	-0.266481	-0.142071	-0.270248	-0.142071	-0.265337	-0.142071	-0.249554
-0.141133	-0.281788	-0.141133	-0.265766	-0.141133	-0.269724	-0.141133	-0.264574	-0.141133	-0.249077
-0.140118	-0.281073	-0.140118	-0.265051	-0.140118	-0.268913	-0.140118	-0.263811	-0.140118	-0.248409
-0.139102	-0.28031	-0.139102	-0.264431	-0.139102	-0.268293	-0.139102	-0.263144	-0.139102	-0.248028
-0.138165	-0.279547	-0.138165	-0.263668	-0.138165	-0.267673	-0.138165	-0.262619	-0.138165	-0.24736
-0.137149	-0.278641	-0.137149	-0.262762	-0.137149	-0.267006	-0.137149	-0.261808	-0.137149	-0.246645
-0.136133	-0.277973	-0.136133	-0.26219	-0.136133	-0.266338	-0.136133	-0.261236	-0.136133	-0.246073
-0.135118	-0.277258	-0.135118	-0.261475	-0.135118	-0.265623	-0.135118	-0.260569	-0.135118	-0.245644
-0.13418	-0.27659	-0.13418	-0.260759	-0.13418	-0.265051	-0.13418	-0.259901	-0.13418	-0.244928
-0.133164	-0.275827	-0.133164	-0.260092	-0.133164	-0.264336	-0.133164	-0.259281	-0.133164	-0.244404
-0.132149	-0.274874	-0.132149	-0.259615	-0.132149	-0.263668	-0.132149	-0.258757	-0.132149	-0.243736
-0.131211	-0.274254	-0.131211	-0.258661	-0.131211	-0.263096	-0.131211	-0.258137	-0.131211	-0.243116
-0.130196	-0.273491	-0.130196	-0.258089	-0.130196	-0.262428	-0.130196	-0.257326	-0.130196	-0.242449
-0.12918	-0.272871	-0.12918	-0.257374	-0.12918	-0.261856	-0.12918	-0.256849	-0.12918	-0.241972
-0.128242	-0.272156	-0.128242	-0.256802	-0.128242	-0.26157	-0.128242	-0.256086	-0.128242	-0.241304
-0.127227	-0.271441	-0.127227	-0.256229	-0.127227	-0.260664	-0.127227	-0.255562	-0.127227	-0.240732
-0.126211	-0.270773	-0.126211	-0.25561	-0.126211	-0.260044	-0.126211	-0.254894	-0.126211	-0.240112
-0.125274	-0.270058	-0.125274	-0.25518	-0.125274	-0.259567	-0.125274	-0.254322	-0.125274	-0.239731
-0.124258	-0.26939	-0.124258	-0.254608	-0.124258	-0.258947	-0.124258	-0.253702	-0.124258	-0.239063
-0.123242	-0.268723	-0.123242	-0.25375	-0.123242	-0.258566	-0.123242	-0.253273	-0.123242	-0.238539
-0.122227	-0.268103	-0.122227	-0.253368	-0.122227	-0.257803	-0.122227	-0.252558	-0.122227	-0.238014
-0.121289	-0.267626	-0.121289	-0.252844	-0.121289	-0.257088	-0.121289	-0.251842	-0.121289	-0.23749
-0.120274	-0.266958	-0.120274	-0.252367	-0.120274	-0.256563	-0.120274	-0.251413	-0.120274	-0.236727
-0.119258	-0.266005	-0.119258	-0.251556	-0.119258	-0.255943	-0.119258	-0.250889	-0.119258	-0.236345
-0.11832	-0.26548	-0.11832	-0.251223	-0.11832	-0.255466	-0.11832	-0.250317	-0.11832	-0.23563
-0.117305	-0.264908	-0.117305	-0.25065	-0.117305	-0.25499	-0.117305	-0.249649	-0.117305	-0.235058
-0.116289	-0.264336	-0.116289	-0.250078	-0.116289	-0.254465	-0.116289	-0.249315	-0.116289	-0.234629
-0.115352	-0.26362	-0.115352	-0.249649	-0.115352	-0.253798	-0.115352	-0.248695	-0.115352	-0.234104
-0.114336	-0.263	-0.114336	-0.249077	-0.114336	-0.253225	-0.114336	-0.248171	-0.114336	-0.233675
-0.11332	-0.262476	-0.11332	-0.248457	-0.11332	-0.252653	-0.11332	-0.247694	-0.11332	-0.23315
-0.112305	-0.261713	-0.112305	-0.247932	-0.112305	-0.252129	-0.112305	-0.246931	-0.112305	-0.232578
-0.111367	-0.261189	-0.111367	-0.24736	-0.111367	-0.251604	-0.111367	-0.246502	-0.111367	-0.232101
-0.110352	-0.260664	-0.110352	-0.247026	-0.110352	-0.250937	-0.110352	-0.245644	-0.110352	-0.231577
-0.109336	-0.260044	-0.109336	-0.246407	-0.109336	-0.250507	-0.109336	-0.245071	-0.109336	-0.231148
-0.108398	-0.259663	-0.108398	-0.245834	-0.108398	-0.250126	-0.108398	-0.244595	-0.108398	-0.230862
-0.107383	-0.259043	-0.107383	-0.245262	-0.107383	-0.249554	-0.107383	-0.243879	-0.107383	-0.230146
-0.106367	-0.258327	-0.106367	-0.244976	-0.106367	-0.248934	-0.106367	-0.243355	-0.106367	-0.22986
-0.10543	-0.257755	-0.10543	-0.244261	-0.10543	-0.248552	-0.10543	-0.242735	-0.10543	-0.22924
-0.104414	-0.257278	-0.104414	-0.243736	-0.104414	-0.24798	-0.104414	-0.24221	-0.104414	-0.228859
-0.103398	-0.256659	-0.103398	-0.243402	-0.103398	-0.247503	-0.103398	-0.241781	-0.103398	-0.22843
-0.102461	-0.256277	-0.102461	-0.242687	-0.102461	-0.246979	-0.102461	-0.241066	-0.102461	-0.227715
-0.101445	-0.255562	-0.101445	-0.242449	-0.101445	-0.246359	-0.101445	-0.240685	-0.101445	-0.227285
-0.10043	-0.255133	-0.10043	-0.241686	-0.10043	-0.245977	-0.10043	-0.240112	-0.10043	-0.226904
-0.0994148	-0.25456	-0.0994148	-0.241304	-0.0994148	-0.245453	-0.0994148	-0.239683	-0.0994148	-0.226332
-0.0984774	-0.254036	-0.0984774	-0.240875	-0.0984774	-0.244976	-0.0984774	-0.239016	-0.0984774	-0.226141
-0.0974617	-0.253511	-0.0974617	-0.240255	-0.0974617	-0.244499	-0.0974617	-0.238777	-0.0974617	-0.225426
-0.096446	-0.252892	-0.096446	-0.239826	-0.096446	-0.244165	-0.096446	-0.23811	-0.096446	-0.225092
-0.0955086	-0.252462	-0.0955086	-0.239397	-0.0955086	-0.243689	-0.0955086	-0.237633	-0.0955086	-0.224663
-0.0944929	-0.251747	-0.0944929	-0.23892	-0.0944929	-0.243259	-0.0944929	-0.237251	-0.0944929	-0.224138
-0.0934772	-0.251366	-0.0934772	-0.238443	-0.0934772	-0.242735	-0.0934772	-0.236536	-0.0934772	-0.223566
-0.0925398	-0.250937	-0.0925398	-0.237967	-0.0925398	-0.242544	-0.0925398	-0.236155	-0.0925398	-0.223137
-0.0915241	-0.250507	-0.0915241	-0.237204	-0.0915241	-0.242163	-0.0915241	-0.23563	-0.0915241	-0.222755
-0.0905085	-0.249792	-0.0905085	-0.23687	-0.0905085	-0.241781	-0.0905085	-0.235153	-0.0905085	-0.222279
-0.0894928	-0.249363	-0.0894928	-0.236488	-0.0894928	-0.241209	-0.0894928	-0.234772	-0.0894928	-0.221802
-0.0885553	-0.248886	-0.0885553	-0.236012	-0.0885553	-0.240589	-0.0885553	-0.234247	-0.0885553	-0.221516
-0.0875397	-0.248552	-0.0875397	-0.235439	-0.0875397	-0.24016	-0.0875397	-0.233818	-0.0875397	-0.220991
-0.086524	-0.248028	-0.086524	-0.235106	-0.086524	-0.239731	-0.086524	-0.233341	-0.086524	-0.220514
-0.0855865	-0.247503	-0.0855865	-0.234581	-0.0855865	-0.239349	-0.0855865	-0.23296	-0.0855865	-0.220085
-0.0845709	-0.247122	-0.0845709	-0.234009	-0.0845709	-0.238729	-0.0845709	-0.232435	-0.0845709	-0.219656
-0.0835552	-0.246359	-0.0835552	-0.233532	-0.0835552	-0.238253	-0.0835552	-0.232006	-0.0835552	-0.219179
-0.0826178	-0.246216	-0.0826178	-0.233055	-0.0826178	-0.237967	-0.0826178	-0.231672	-0.0826178	-0.21875
-0.0816021	-0.245691	-0.0816021	-0.232674	-0.0816021	-0.237299	-0.0816021	-0.231291	-0.0816021	-0.218464
-0.0805864	-0.245167	-0.0805864	-0.231958	-0.0805864	-0.23687	-0.0805864	-0.230862	-0.0805864	-0.218082
-0.079649	-0.24469	-0.079649	-0.231577	-0.079649	-0.236488	-0.079649	-0.230242	-0.079649	-0.217415
-0.0786333	-0.244452	-0.0786333	-0.231482	-0.0786333	-0.235868	-0.0786333	-0.229813	-0.0786333	-0.217272
-0.0776176	-0.243975	-0.0776176	-0.230909	-0.0776176	-0.235439	-0.0776176	-0.229383	-0.0776176	-0.216747
-0.076602	-0.243546	-0.076602	-0.230337	-0.076602	-0.235201	-0.076602	-0.229002	-0.076602	-0.216509
-0.0756645	-0.243021	-0.0756645	-0.230146	-0.0756645	-0.234676	-0.0756645	-0.228716	-0.0756645	-0.216032
-0.0746489	-0.242544	-0.0746489	-0.229574	-0.0746489	-0.2342	-0.0746489	-0.228096	-0.0746489	-0.215555
-0.0736332	-0.242163	-0.0736332	-0.22924	-0.0736332	-0.233913	-0.0736332	-0.227667	-0.0736332	-0.215126
-0.0726957	-0.241924	-0.0726957	-0.228811	-0.0726957	-0.233484	-0.0726957	-0.227333	-0.0726957	-0.214792
-0.0716801	-0.241304	-0.0716801	-0.228382	-0.0716801	-0.232864	-0.0716801	-0.226856	-0.0716801	-0.21422
-0.0706644	-0.240923	-0.0706644	-0.227953	-0.0706644	-0.232578	-0.0706644	-0.226332	-0.0706644	-0.214029
-0.0697269	-0.240732	-0.0697269	-0.227619	-0.0697269	-0.232149	-0.0697269	-0.226141	-0.0697269	-0.213457
-0.0687113	-0.24016	-0.0687113	-0.227381	-0.0687113	-0.231672	-0.0687113	-0.22576	-0.0687113	-0.213171
-0.0676956	-0.239683	-0.0676956	-0.227142	-0.0676956	-0.231339	-0.0676956	-0.22533	-0.0676956	-0.212742
-0.06668	-0.239349	-0.06668	-0.226618	-0.06668	-0.230719	-0.06668	-0.224806	-0.06668	-0.21217
-0.0657425	-0.239111	-0.0657425	-0.226189	-0.0657425	-0.230623	-0.0657425	-0.224424	-0.0657425	-0.211931
-0.0647268	-0.238634	-0.0647268	-0.225903	-0.0647268	-0.230194	-0.0647268	-0.224091	-0.0647268	-0.211454
-0.0637112	-0.238205	-0.0637112	-0.225616	-0.0637112	-0.229765	-0.0637112	-0.223804	-0.0637112	-0.211216
-0.0627737	-0.237871	-0.0627737	-0.225235	-0.0627737	-0.229145	-0.0627737	-0.223375	-0.0627737	-0.210644
-0.061758	-0.237394	-0.061758	-0.224854	-0.061758	-0.229002	-0.061758	-0.222994	-0.061758	-0.210453
-0.0607424	-0.237013	-0.0607424	-0.22452	-0.0607424	-0.22843	-0.0607424	-0.22266	-0.0607424	-0.209976
-0.0598049	-0.236727	-0.0598049	-0.224281	-0.0598049	-0.227953	-0.0598049	-0.222183	-0.0598049	-0.209738
-0.0587893	-0.236345	-0.0587893	-0.223566	-0.0587893	-0.227667	-0.0587893	-0.221992	-0.0587893	-0.209452
-0.0577736	-0.236059	-0.0577736	-0.22328	-0.0577736	-0.227381	-0.0577736	-0.221659	-0.0577736	-0.20907
-0.0568361	-0.23563	-0.0568361	-0.223089	-0.0568361	-0.226856	-0.0568361	-0.221373	-0.0568361	-0.208641
-0.0558205	-0.235153	-0.0558205	-0.222755	-0.0558205	-0.226475	-0.0558205	-0.220896	-0.0558205	-0.20826
-0.0548048	-0.234819	-0.0548048	-0.22204	-0.0548048	-0.226093	-0.0548048	-0.220514	-0.0548048	-0.207735
-0.0537891	-0.234486	-0.0537891	-0.221897	-0.0537891	-0.225664	-0.0537891	-0.220133	-0.0537891	-0.207544
-0.0528517	-0.234009	-0.0528517	-0.221325	-0.0528517	-0.225235	-0.0528517	-0.219847	-0.0528517	-0.207306
-0.051836	-0.233627	-0.051836	-0.221087	-0.051836	-0.224949	-0.051836	-0.219608	-0.051836	-0.206829
-0.0508204	-0.233246	-0.0508204	-0.220514	-0.0508204	-0.22452	-0.0508204	-0.219227	-0.0508204	-0.206591
-0.0498829	-0.232817	-0.0498829	-0.220419	-0.0498829	-0.224281	-0.0498829	-0.218941	-0.0498829	-0.206114
-0.0488672	-0.232435	-0.0488672	-0.219894	-0.0488672	-0.223948	-0.0488672	-0.218559	-0.0488672	-0.206018
-0.0478516	-0.232244	-0.0478516	-0.219656	-0.0478516	-0.223566	-0.0478516	-0.218369	-0.0478516	-0.205351
-0.0469141	-0.231625	-0.0469141	-0.219322	-0.0469141	-0.22328	-0.0469141	-0.217939	-0.0469141	-0.205065
-0.0458984	-0.231434	-0.0458984	-0.218988	-0.0458984	-0.222946	-0.0458984	-0.217606	-0.0458984	-0.204731
-0.0448828	-0.231005	-0.0448828	-0.218702	-0.0448828	-0.22266	-0.0448828	-0.217367	-0.0448828	-0.204254
-0.0439453	-0.230623	-0.0439453	-0.218607	-0.0439453	-0.222326	-0.0439453	-0.216986	-0.0439453	-0.203873
-0.0429296	-0.230242	-0.0429296	-0.21813	-0.0429296	-0.221945	-0.0429296	-0.216652	-0.0429296	-0.203491
-0.041914	-0.22986	-0.041914	-0.217701	-0.041914	-0.221468	-0.041914	-0.216318	-0.041914	-0.203253
-0.0408983	-0.22967	-0.0408983	-0.217272	-0.0408983	-0.221373	-0.0408983	-0.215984	-0.0408983	-0.202824
-0.0399609	-0.22924	-0.0399609	-0.216795	-0.0399609	-0.220896	-0.0399609	-0.215794	-0.0399609	-0.202251
-0.0389452	-0.228859	-0.0389452	-0.216318	-0.0389452	-0.220753	-0.0389452	-0.215221	-0.0389452	-0.202108
-0.0379295	-0.228716	-0.0379295	-0.215984	-0.0379295	-0.220276	-0.0379295	-0.214983	-0.0379295	-0.201727
-0.0369921	-0.228239	-0.0369921	-0.215603	-0.0369921	-0.219942	-0.0369921	-0.214792	-0.0369921	-0.201345
-0.0359764	-0.22781	-0.0359764	-0.215126	-0.0359764	-0.219465	-0.0359764	-0.214506	-0.0359764	-0.200773
-0.0349607	-0.227571	-0.0349607	-0.214888	-0.0349607	-0.219179	-0.0349607	-0.214125	-0.0349607	-0.200583
-0.0340233	-0.227047	-0.0340233	-0.214458	-0.0340233	-0.218798	-0.0340233	-0.213982	-0.0340233	-0.200201
-0.0330076	-0.226952	-0.0330076	-0.214077	-0.0330076	-0.218559	-0.0330076	-0.213696	-0.0330076	-0.199963
-0.031992	-0.226665	-0.031992	-0.213743	-0.031992	-0.218178	-0.031992	-0.213409	-0.031992	-0.199581
-0.0309763	-0.226379	-0.0309763	-0.213457	-0.0309763	-0.217939	-0.0309763	-0.213314	-0.0309763	-0.199104
-0.0300388	-0.226093	-0.0300388	-0.212933	-0.0300388	-0.217415	-0.0300388	-0.21298	-0.0300388	-0.198818
-0.0290232	-0.225903	-0.0290232	-0.212646	-0.0290232	-0.217224	-0.0290232	-0.212503	-0.0290232	-0.198627
-0.0280075	-0.225378	-0.0280075	-0.212265	-0.0280075	-0.216938	-0.0280075	-0.212503	-0.0280075	-0.198198
-0.02707	-0.225235	-0.02707	-0.211931	-0.02707	-0.216604	-0.02707	-0.212217	-0.02707	-0.19796
-0.0260544	-0.224758	-0.0260544	-0.211645	-0.0260544	-0.216318	-0.0260544	-0.211884	-0.0260544	-0.197531
-0.0250387	-0.22452	-0.0250387	-0.211454	-0.0250387	-0.215889	-0.0250387	-0.211407	-0.0250387	-0.197531
-0.0241013	-0.224186	-0.0241013	-0.211073	-0.0241013	-0.215555	-0.0241013	-0.211264	-0.0241013	-0.196863
-0.0230856	-0.224043	-0.0230856	-0.210787	-0.0230856	-0.215364	-0.0230856	-0.211168	-0.0230856	-0.196625
-0.0220699	-0.223471	-0.0220699	-0.210548	-0.0220699	-0.214983	-0.0220699	-0.211025	-0.0220699	-0.196577
-0.0211325	-0.223423	-0.0211325	-0.210644	-0.0211325	-0.214554	-0.0211325	-0.210739	-0.0211325	-0.1961
-0.0201168	-0.222851	-0.0201168	-0.210405	-0.0201168	-0.214363	-0.0201168	-0.210358	-0.0201168	-0.195814
-0.0191011	-0.222565	-0.0191011	-0.210119	-0.0191011	-0.214029	-0.0191011	-0.209929	-0.0191011	-0.195528
-0.0180864	-0.222279	-0.0180864	-0.209929	-0.0180864	-0.213552	-0.0180864	-0.209785	-0.0180864	-0.195051
-0.017148	-0.221945	-0.017148	-0.209785	-0.017148	-0.213409	-0.017148	-0.209452	-0.017148	-0.194813
-0.0161333	-0.221849	-0.0161333	-0.209642	-0.0161333	-0.213076	-0.0161333	-0.209166	-0.0161333	-0.194527
-0.0151176	-0.221516	-0.0151176	-0.209642	-0.0151176	-0.212885	-0.0151176	-0.209213	-0.0151176	-0.194241
-0.0141792	-0.221039	-0.0141792	-0.209309	-0.0141792	-0.212646	-0.0141792	-0.208784	-0.0141792	-0.193907
-0.0131645	-0.220753	-0.0131645	-0.209309	-0.0131645	-0.212217	-0.0131645	-0.208307	-0.0131645	-0.193478
-0.0121489	-0.220657	-0.0121489	-0.20907	-0.0121489	-0.212122	-0.0121489	-0.207926	-0.0121489	-0.193096
-0.0112114	-0.220228	-0.0112114	-0.208689	-0.0112114	-0.211597	-0.0112114	-0.20783	-0.0112114	-0.192667
-0.0101957	-0.220037	-0.0101957	-0.20845	-0.0101957	-0.211359	-0.0101957	-0.207354	-0.0101957	-0.192381
-0.00918007	-0.219608	-0.00918007	-0.207783	-0.00918007	-0.211025	-0.00918007	-0.207258	-0.00918007	-0.192047
-0.00816441	-0.219227	-0.00816441	-0.207401	-0.00816441	-0.210596	-0.00816441	-0.206924	-0.00816441	-0.191713
-0.00722694	-0.219036	-0.00722694	-0.206972	-0.00722694	-0.210501	-0.00722694	-0.206686	-0.00722694	-0.191284
-0.00621128	-0.218702	-0.00621128	-0.206638	-0.00621128	-0.209929	-0.00621128	-0.206305	-0.00621128	-0.191046
-0.00519562	-0.218464	-0.00519562	-0.206161	-0.00519562	-0.209929	-0.00519562	-0.205971	-0.00519562	-0.190712
-0.00425816	-0.21813	-0.00425816	-0.20578	-0.00425816	-0.209738	-0.00425816	-0.20578	-0.00425816	-0.190235
-0.00324249	-0.217796	-0.00324249	-0.205399	-0.00324249	-0.209261	-0.00324249	-0.205399	-0.00324249	-0.189901
-0.00222683	-0.217749	-0.00222683	-0.204922	-0.00222683	-0.208975	-0.00222683	-0.20516	-0.00222683	-0.189425
-0.00128937	-0.217176	-0.00128937	-0.204731	-0.00128937	-0.208689	-0.00128937	-0.205017	-0.00128937	-0.189186
-0.000273705	-0.217033	-0.000273705	-0.204302	-0.000273705	-0.208403	-0.000273705	-0.20454	-0.000273705	-0.188852
0.000741959	-0.2167	0.000741959	-0.203873	0.000741959	-0.208021	0.000741959	-0.204254	0.000741959	-0.188519
0.00167942	-0.21627	0.00167942	-0.203587	0.00167942	-0.207735	0.00167942	-0.203968	0.00167942	-0.188185
0.00269508	-0.216175	0.00269508	-0.203444	0.00269508	-0.207449	0.00269508	-0.203825	0.00269508	-0.187803
0.00371075	-0.215889	0.00371075	-0.203062	0.00371075	-0.207115	0.00371075	-0.203444	0.00371075	-0.187469
0.00472641	-0.21546	0.00472641	-0.202585	0.00472641	-0.206877	0.00472641	-0.20311	0.00472641	-0.187231
0.00566387	-0.215317	0.00566387	-0.202394	0.00566387	-0.206781	0.00566387	-0.20311	0.00566387	-0.186706
0.00667953	-0.214983	0.00667953	-0.202204	0.00667953	-0.206448	0.00667953	-0.202585	0.00667953	-0.18642
0.0076952	-0.214792	0.0076952	-0.202061	0.0076952	-0.205971	0.0076952	-0.20249	0.0076952	-0.186372
0.00863266	-0.214554	0.00863266	-0.201488	0.00863266	-0.205732	0.00863266	-0.202108	0.00863266	-0.185943
0.00964832	-0.214363	0.00964832	-0.201298	0.00964832	-0.205637	0.00964832	-0.201822	0.00964832	-0.185657
0.010664	-0.214029	0.010664	-0.200916	0.010664	-0.205351	0.010664	-0.201298	0.010664	-0.185323
0.0116014	-0.213648	0.0116014	-0.200964	0.0116014	-0.204779	0.0116014	-0.201059	0.0116014	-0.185085
0.0126171	-0.213457	0.0126171	-0.200726	0.0126171	-0.20454	0.0126171	-0.200821	0.0126171	-0.184989
0.0136328	-0.213219	0.0136328	-0.200392	0.0136328	-0.204302	0.0136328	-0.20063	0.0136328	-0.184608
0.0146484	-0.212885	0.0146484	-0.200296	0.0146484	-0.204063	0.0146484	-0.200249	0.0146484	-0.184083
0.0155859	-0.21279	0.0155859	-0.200058	0.0155859	-0.203825	0.0155859	-0.199867	0.0155859	-0.183988
0.0166016	-0.212456	0.0166016	-0.199581	0.0166016	-0.203587	0.0166016	-0.199867	0.0166016	-0.18375
0.0176172	-0.212217	0.0176172	-0.199581	0.0176172	-0.203062	0.0176172	-0.199438	0.0176172	-0.183321
0.0185547	-0.211931	0.0185547	-0.199247	0.0185547	-0.202681	0.0185547	-0.199104	0.0185547	-0.182987
0.0195704	-0.211788	0.0195704	-0.199104	0.0195704	-0.202394	0.0195704	-0.1992	0.0195704	-0.182844
0.020586	-0.211502	0.020586	-0.198675	0.020586	-0.202299	0.020586	-0.198675	0.020586	-0.182415
0.0215235	-0.211216	0.0215235	-0.198484	0.0215235	-0.202013	0.0215235	-0.198294	0.0215235	-0.182176
0.0225391	-0.21093	0.0225391	-0.198341	0.0225391	-0.201584	0.0225391	-0.198294	0.0225391	-0.181652
0.0235548	-0.210596	0.0235548	-0.198008	0.0235548	-0.201441	0.0235548	-0.197865	0.0235548	-0.181318
0.0244923	-0.210405	0.0244923	-0.197769	0.0244923	-0.201107	0.0244923	-0.197626	0.0244923	-0.181127
0.0255079	-0.210167	0.0255079	-0.19734	0.0255079	-0.200678	0.0255079	-0.197197	0.0255079	-0.180507
0.0265236	-0.209833	0.0265236	-0.197435	0.0265236	-0.20063	0.0265236	-0.196863	0.0265236	-0.180316
0.0275393	-0.20969	0.0275393	-0.197042	0.0275393	-0.200344	0.0275393	-0.196577	0.0275393	-0.17984
0.0284767	-0.209309	0.0284767	-0.196768	0.0284767	-0.200201	0.0284767	-0.196243	0.0284767	-0.179554
0.0294924	-0.209356	0.0294924	-0.196625	0.0294924	-0.199724	0.0294924	-0.196053	0.0294924	-0.179267
0.030508	-0.208784	0.030508	-0.196386	0.030508	-0.199677	0.030508	-0.195719	0.030508	-0.178886
0.0314455	-0.208403	0.0314455	-0.196196	0.0314455	-0.199486	0.0314455	-0.195242	0.0314455	-0.178266
0.0324612	-0.208355	0.0324612	-0.19591	0.0324612	-0.199247	0.0324612	-0.195147	0.0324612	-0.17798
0.0334768	-0.208164	0.0334768	-0.195814	0.0334768	-0.198627	0.0334768	-0.194384	0.0334768	-0.177598
0.0344143	-0.207735	0.0344143	-0.195433	0.0344143	-0.198389	0.0344143	-0.194002	0.0344143	-0.177122
0.03543	-0.207544	0.03543	-0.195194	0.03543	-0.198198	0.03543	-0.193573	0.03543	-0.177074
0.0364456	-0.207354	0.0364456	-0.195051	0.0364456	-0.197769	0.0364456	-0.193239	0.0364456	-0.176502
0.0374613	-0.207354	0.0374613	-0.194765	0.0374613	-0.197578	0.0374613	-0.19281	0.0374613	-0.176263
0.0383987	-0.206972	0.0383987	-0.194765	0.0383987	-0.197388	0.0383987	-0.192142	0.0383987	-0.175834
0.0394144	-0.206734	0.0394144	-0.194622	0.0394144	-0.197197	0.0394144	-0.19219	0.0394144	-0.17531
0.0404301	-0.206305	0.0404301	-0.194384	0.0404301	-0.196577	0.0404301	-0.19157	0.0404301	-0.175214
0.0413675	-0.206352	0.0413675	-0.194288	0.0413675	-0.196434	0.0413675	-0.191284	0.0413675	-0.174785
0.0423832	-0.205923	0.0423832	-0.194145	0.0423832	-0.196196	0.0423832	-0.19095	0.0423832	-0.174356
0.0433989	-0.205446	0.0433989	-0.193668	0.0433989	-0.196005	0.0433989	-0.190569	0.0433989	-0.174022
0.0443363	-0.205399	0.0443363	-0.193525	0.0443363	-0.195766	0.0443363	-0.190044	0.0443363	-0.173688
0.045352	-0.205017	0.045352	-0.193478	0.045352	-0.19548	0.045352	-0.189615	0.045352	-0.173259
0.0463676	-0.205065	0.0463676	-0.193048	0.0463676	-0.195194	0.0463676	-0.189377	0.0463676	-0.172544
0.0473051	-0.204779	0.0473051	-0.193048	0.0473051	-0.195147	0.0473051	-0.189138	0.0473051	-0.172449
0.0483208	-0.204493	0.0483208	-0.192762	0.0483208	-0.194765	0.0483208	-0.188662	0.0483208	-0.171781
0.0493364	-0.204254	0.0493364	-0.192238	0.0493364	-0.194574	0.0493364	-0.188232	0.0493364	-0.171304
0.0503521	-0.204063	0.0503521	-0.192286	0.0503521	-0.194431	0.0503521	-0.188137	0.0503521	-0.170494
0.0512896	-0.203873	0.0512896	-0.191999	0.0512896	-0.194098	0.0512896	-0.18766	0.0512896	-0.169969
0.0523052	-0.203491	0.0523052	-0.191904	0.0523052	-0.193859	0.0523052	-0.187278	0.0523052	-0.169349
0.0533209	-0.203396	0.0533209	-0.191666	0.0533209	-0.19343	0.0533209	-0.186849	0.0533209	-0.168777
0.0542583	-0.203062	0.0542583	-0.191523	0.0542583	-0.193382	0.0542583	-0.186468	0.0542583	-0.168252
0.055274	-0.202728	0.055274	-0.191236	0.055274	-0.192905	0.055274	-0.186038	0.055274	-0.167537
0.0562897	-0.202538	0.0562897	-0.191046	0.0562897	-0.192905	0.0562897	-0.1858	0.0562897	-0.166774
0.0572271	-0.202394	0.0572271	-0.191093	0.0572271	-0.192333	0.0572271	-0.185228	0.0572271	-0.166202
0.0582428	-0.201965	0.0582428	-0.190569	0.0582428	-0.192142	0.0582428	-0.184799	0.0582428	-0.165773
0.0592585	-0.202108	0.0592585	-0.190235	0.0592585	-0.191904	0.0592585	-0.184608	0.0592585	-0.165153
0.0602741	-0.201441	0.0602741	-0.19014	0.0602741	-0.191427	0.0602741	-0.184227	0.0602741	-0.164485
0.0612116	-0.201441	0.0612116	-0.189806	0.0612116	-0.191236	0.0612116	-0.183845	0.0612116	-0.163866
0.0622272	-0.201345	0.0622272	-0.189472	0.0622272	-0.19095	0.0622272	-0.183464	0.0622272	-0.163293
0.0632429	-0.201345	0.0632429	-0.189138	0.0632429	-0.190664	0.0632429	-0.183082	0.0632429	-0.16296
0.0641804	-0.200916	0.0641804	-0.188948	0.0641804	-0.190426	0.0641804	-0.182701	0.0641804	-0.16253
0.065196	-0.200535	0.065196	-0.188948	0.065196	-0.190283	0.065196	-0.182176	0.065196	-0.161958
0.0662117	-0.200392	0.0662117	-0.188423	0.0662117	-0.189997	0.0662117	-0.181461	0.0662117	-0.161386
0.0671492	-0.200201	0.0671492	-0.188375	0.0671492	-0.189615	0.0671492	-0.181509	0.0671492	-0.160957
0.0681648	-0.199963	0.0681648	-0.188089	0.0681648	-0.18952	0.0681648	-0.181222	0.0681648	-0.160337
0.0691795	-0.199867	0.0691795	-0.187708	0.0691795	-0.189425	0.0691795	-0.180841	0.0691795	-0.160051
0.070118	-0.199533	0.070118	-0.187231	0.070118	-0.188852	0.070118	-0.180412	0.070118	-0.159288
0.0711327	-0.199343	0.0711327	-0.187183	0.0711327	-0.188757	0.0711327	-0.180316	0.0711327	-0.158954
0.0721483	-0.199057	0.0721483	-0.186897	0.0721483	-0.18828	0.0721483	-0.179744	0.0721483	-0.158477
0.073164	-0.198771	0.073164	-0.186801	0.073164	-0.187946	0.073164	-0.179601	0.073164	-0.157905
0.0741014	-0.19858	0.0741014	-0.18642	0.0741014	-0.187851	0.0741014	-0.179315	0.0741014	-0.157381
0.0751171	-0.198532	0.0751171	-0.186134	0.0751171	-0.187326	0.0751171	-0.179077	0.0751171	-0.156808
0.0761328	-0.198151	0.0761328	-0.185943	0.0761328	-0.187135	0.0761328	-0.178457	0.0761328	-0.15657
0.0770702	-0.198151	0.0770702	-0.1858	0.0770702	-0.186992	0.0770702	-0.178314	0.0770702	-0.15595
0.0780859	-0.198008	0.0780859	-0.185609	0.0780859	-0.186992	0.0780859	-0.178075	0.0780859	-0.155616
0.0791016	-0.197578	0.0791016	-0.185466	0.0791016	-0.186229	0.0791016	-0.177646	0.0791016	-0.155139
0.080039	-0.197292	0.080039	-0.185085	0.080039	-0.186134	0.080039	-0.177312	0.080039	-0.154615
0.0810547	-0.19734	0.0810547	-0.185085	0.0810547	-0.1858	0.0810547	-0.177026	0.0810547	-0.1539
0.0820704	-0.197006	0.0820704	-0.184608	0.0820704	-0.185609	0.0820704	-0.176502	0.0820704	-0.153471
0.083086	-0.196815	0.083086	-0.184465	0.083086	-0.185228	0.083086	-0.176168	0.083086	-0.152946
0.0840235	-0.196672	0.0840235	-0.184417	0.0840235	-0.184989	0.0840235	-0.175691	0.0840235	-0.152326
0.0850391	-0.196291	0.0850391	-0.183845	0.0850391	-0.184846	0.0850391	-0.175167	0.0850391	-0.151706
0.0860548	-0.195957	0.0860548	-0.183702	0.0860548	-0.18437	0.0860548	-0.174833	0.0860548	-0.151182
0.0869923	-0.196005	0.0869923	-0.183702	0.0869923	-0.184131	0.0869923	-0.174308	0.0869923	-0.150562
0.0880079	-0.195576	0.0880079	-0.183321	0.0880079	-0.183845	0.0880079	-0.173688	0.0880079	-0.149799
0.0890236	-0.195433	0.0890236	-0.183368	0.0890236	-0.183702	0.0890236	-0.173688	0.0890236	-0.14937
0.0899611	-0.195194	0.0899611	-0.18313	0.0899611	-0.183368	0.0899611	-0.173021	0.0899611	-0.149036
0.0909767	-0.194813	0.0909767	-0.182939	0.0909767	-0.18313	0.0909767	-0.172782	0.0909767	-0.148225
0.0919924	-0.194574	0.0919924	-0.182701	0.0919924	-0.182939	0.0919924	-0.172353	0.0919924	-0.147558
0.0929298	-0.19467	0.0929298	-0.182462	0.0929298	-0.182701	0.0929298	-0.171924	0.0929298	-0.14689
0.0939455	-0.194431	0.0939455	-0.182415	0.0939455	-0.182653	0.0939455	-0.171495	0.0939455	-0.146366
0.0949612	-0.194527	0.0949612	-0.182271	0.0949612	-0.182176	0.0949612	-0.171018	0.0949612	-0.145793
0.0959768	-0.193859	0.0959768	-0.181842	0.0959768	-0.181938	0.0959768	-0.17078	0.0959768	-0.145317
0.0969143	-0.193716	0.0969143	-0.18189	0.0969143	-0.181604	0.0969143	-0.170684	0.0969143	-0.144744
0.09793	-0.193764	0.09793	-0.181556	0.09793	-0.181604	0.09793	-0.170064	0.09793	-0.144077
0.0989456	-0.193335	0.0989456	-0.181509	0.0989456	-0.181318	0.0989456	-0.169492	0.0989456	-0.143505
0.0998831	-0.193192	0.0998831	-0.181222	0.0998831	-0.180936	0.0998831	-0.169158	0.0998831	-0.143075
0.100899	-0.193287	0.100899	-0.180984	0.100899	-0.180555	0.100899	-0.168968	0.100899	-0.14236
0.101914	-0.19281	0.101914	-0.180793	0.101914	-0.180221	0.101914	-0.168729	0.101914	-0.141597
0.102852	-0.192619	0.102852	-0.180746	0.102852	-0.179935	0.102852	-0.167871	0.102852	-0.14112
0.103868	-0.192381	0.103868	-0.180173	0.103868	-0.179601	0.103868	-0.16749	0.103868	-0.140548
0.104883	-0.192238	0.104883	-0.180221	0.104883	-0.179363	0.104883	-0.167251	0.104883	-0.139881
0.105821	-0.192047	0.105821	-0.180126	0.105821	-0.179029	0.105821	-0.166679	0.105821	-0.139738
0.106836	-0.191809	0.106836	-0.179935	0.106836	-0.178695	0.106836	-0.166345	0.106836	-0.13907
0.107852	-0.191761	0.107852	-0.179744	0.107852	-0.178695	0.107852	-0.166011	0.107852	-0.138641
0.108868	-0.19157	0.108868	-0.179458	0.108868	-0.178218	0.108868	-0.165916	0.108868	-0.138164
0.109805	-0.191236	0.109805	-0.179315	0.109805	-0.177694	0.109805	-0.165344	0.109805	-0.137926
0.110821	-0.191046	0.110821	-0.179124	0.110821	-0.177742	0.110821	-0.164819	0.110821	-0.137067
0.111836	-0.190521	0.111836	-0.178981	0.111836	-0.177026	0.111836	-0.164581	0.111836	-0.136734
0.112774	-0.19076	0.112774	-0.178838	0.112774	-0.176788	0.112774	-0.164247	0.112774	-0.136304
0.11379	-0.190426	0.11379	-0.1786	0.11379	-0.176597	0.11379	-0.163913	0.11379	-0.135637
0.114805	-0.190474	0.114805	-0.178409	0.114805	-0.176263	0.114805	-0.163484	0.114805	-0.134922
0.115743	-0.190044	0.115743	-0.178218	0.115743	-0.175834	0.115743	-0.16315	0.115743	-0.134778
0.116758	-0.189711	0.116758	-0.178361	0.116758	-0.175739	0.116758	-0.162578	0.116758	-0.134063
0.117774	-0.189854	0.117774	-0.177885	0.117774	-0.1755	0.117774	-0.162292	0.117774	-0.133443
0.11879	-0.18952	0.11879	-0.177837	0.11879	-0.175357	0.11879	-0.161911	0.11879	-0.132871
0.119727	-0.189425	0.119727	-0.177503	0.119727	-0.175024	0.119727	-0.161291	0.119727	-0.132394
0.120743	-0.189246	0.120743	-0.177694	0.120743	-0.174881	0.120743	-0.1611	0.120743	-0.131774
0.121758	-0.189043	0.121758	-0.177408	0.121758	-0.174642	0.121758	-0.16048	0.121758	-0.131155
0.122696	-0.188995	0.122696	-0.177551	0.122696	-0.17407	0.122696	-0.160385	0.122696	-0.130582
0.123712	-0.188709	0.123712	-0.176931	0.123712	-0.173879	0.123712	-0.159669	0.123712	-0.129962
0.124727	-0.188614	0.124727	-0.176788	0.124727	-0.173641	0.124727	-0.159145	0.124727	-0.129533
0.125665	-0.188566	0.125665	-0.176931	0.125665	-0.173164	0.125665	-0.158811	0.125665	-0.129009
0.12668	-0.188471	0.12668	-0.17674	0.12668	-0.173116	0.12668	-0.158525	0.12668	-0.128198
0.127696	-0.188232	0.127696	-0.176454	0.127696	-0.172925	0.127696	-0.157857	0.127696	-0.127864
0.128633	-0.187994	0.128633	-0.176454	0.128633	-0.172687	0.128633	-0.157571	0.128633	-0.127244
0.129649	-0.187803	0.129649	-0.176311	0.129649	-0.172019	0.129649	-0.156999	0.129649	-0.126434
0.130665	-0.187851	0.130665	-0.176502	0.130665	-0.17221	0.130665	-0.156713	0.130665	-0.126148
0.13168	-0.187899	0.13168	-0.176263	0.13168	-0.171638	0.13168	-0.156332	0.13168	-0.12548
0.132618	-0.187326	0.132618	-0.176216	0.132618	-0.171352	0.132618	-0.155902	0.132618	-0.125146
0.133634	-0.186944	0.133634	-0.17612	0.133634	-0.171257	0.133634	-0.15533	0.133634	-0.124622
0.134649	-0.186944	0.134649	-0.176025	0.134649	-0.170875	0.134649	-0.154996	0.134649	-0.124002
0.135587	-0.186754	0.135587	-0.17593	0.135587	-0.170637	0.135587	-0.154377	0.135587	-0.123668
0.136602	-0.186706	0.136602	-0.175739	0.136602	-0.170589	0.136602	-0.153757	0.136602	-0.123096
0.137618	-0.186372	0.137618	-0.175357	0.137618	-0.170303	0.137618	-0.153518	0.137618	-0.122333
0.138556	-0.186086	0.138556	-0.175548	0.138556	-0.170303	0.138556	-0.153089	0.138556	-0.121904
0.139571	-0.185991	0.139571	-0.175214	0.139571	-0.170208	0.139571	-0.152898	0.139571	-0.121618
0.140587	-0.185848	0.140587	-0.175262	0.140587	-0.170303	0.140587	-0.152231	0.140587	-0.120998
0.141603	-0.185705	0.141603	-0.174881	0.141603	-0.170017	0.141603	-0.151706	0.141603	-0.120664
0.14254	-0.18518	0.14254	-0.174499	0.14254	-0.169826	0.14254	-0.151611	0.14254	-0.120187
0.143556	-0.185085	0.143556	-0.174308	0.143556	-0.169683	0.143556	-0.151229	0.143556	-0.119615
0.144571	-0.18518	0.144571	-0.174022	0.144571	-0.169445	0.144571	-0.150848	0.144571	-0.118852
0.145509	-0.184846	0.145509	-0.174022	0.145509	-0.169206	0.145509	-0.150466	0.145509	-0.118518
0.146524	-0.184274	0.146524	-0.173784	0.146524	-0.16892	0.146524	-0.149847	0.146524	-0.117898
0.14754	-0.184179	0.14754	-0.173593	0.14754	-0.169111	0.14754	-0.149417	0.14754	-0.11766
0.148478	-0.18394	0.148478	-0.17345	0.148478	-0.16892	0.148478	-0.149131	0.148478	-0.116897
0.149493	-0.183797	0.149493	-0.172973	0.149493	-0.168396	0.149493	-0.148845	0.149493	-0.116516
0.150509	-0.183511	0.150509	-0.173355	0.150509	-0.168157	0.150509	-0.148178	0.150509	-0.115943
0.151446	-0.183321	0.151446	-0.172925	0.151446	-0.167919	0.151446	-0.147701	0.151446	-0.115467
0.152462	-0.182844	0.152462	-0.172973	0.152462	-0.167442	0.152462	-0.147415	0.152462	-0.114942
0.153477	-0.182748	0.153477	-0.172806	0.153477	-0.167203	0.153477	-0.147081	0.153477	-0.114322
0.154492	-0.182415	0.154492	-0.172687	0.154492	-0.16687	0.154492	-0.146652	0.154492	-0.113845
0.15543	-0.182558	0.15543	-0.172639	0.15543	-0.16687	0.15543	-0.145746	0.15543	-0.113273
0.156446	-0.182224	0.156446	-0.172258	0.156446	-0.166154	0.156446	-0.145841	0.156446	-0.112939
0.157461	-0.182319	0.157461	-0.172115	0.157461	-0.165868	0.157461	-0.145174	0.157461	-0.112367
0.158399	-0.182176	0.158399	-0.171924	0.158399	-0.165296	0.158399	-0.145078	0.158399	-0.111843
0.159414	-0.181747	0.159414	-0.171876	0.159414	-0.165248	0.159414	-0.144506	0.159414	-0.11108
0.16043	-0.181604	0.16043	-0.171352	0.16043	-0.164724	0.16043	-0.143934	0.16043	-0.110889
0.161367	-0.18127	0.161367	-0.1714	0.161367	-0.164533	0.161367	-0.143648	0.161367	-0.110364
0.162383	-0.180984	0.162383	-0.170923	0.162383	-0.163913	0.162383	-0.143075	0.162383	-0.109649
0.163399	-0.180984	0.163399	-0.170827	0.163399	-0.164056	0.163399	-0.142694	0.163399	-0.10922
0.164414	-0.181032	0.164414	-0.170637	0.164414	-0.163627	0.164414	-0.142265	0.164414	-0.108648
0.165352	-0.180698	0.165352	-0.170446	0.165352	-0.163293	0.165352	-0.141645	0.165352	-0.108314
0.166368	-0.180459	0.166368	-0.170351	0.166368	-0.163007	0.166368	-0.14155	0.166368	-0.107599
0.167383	-0.180269	0.167383	-0.169683	0.167383	-0.163055	0.167383	-0.141216	0.167383	-0.107217
0.168321	-0.179697	0.168321	-0.170064	0.168321	-0.162673	0.168321	-0.140596	0.168321	-0.106645
0.169336	-0.18003	0.169336	-0.169635	0.169336	-0.162626	0.169336	-0.140214	0.169336	-0.106073
0.170352	-0.179601	0.170352	-0.16954	0.170352	-0.162101	0.170352	-0.139928	0.170352	-0.105596
0.171289	-0.17941	0.171289	-0.169254	0.171289	-0.162435	0.171289	-0.13969	0.171289	-0.10531
0.172305	-0.179077	0.172305	-0.16892	0.172305	-0.161815	0.172305	-0.139165	0.172305	-0.104785
0.173321	-0.178743	0.173321	-0.169015	0.173321	-0.161386	0.173321	-0.138879	0.173321	-0.104309
0.174258	-0.178791	0.174258	-0.168825	0.174258	-0.161481	0.174258	-0.138259	0.174258	-0.103641
0.175274	-0.178695	0.175274	-0.168539	0.175274	-0.161195	0.175274	-0.137592	0.175274	-0.103164
0.17629	-0.178648	0.17629	-0.168252	0.17629	-0.161195	0.17629	-0.137687	0.17629	-0.10283
0.177305	-0.178266	0.177305	-0.168252	0.177305	-0.160528	0.177305	-0.136829	0.177305	-0.102354
0.178243	-0.178218	0.178243	-0.168062	0.178243	-0.160671	0.178243	-0.136447	0.178243	-0.101924
0.179258	-0.177885	0.179258	-0.167966	0.179258	-0.160194	0.179258	-0.136066	0.179258	-0.101305
0.180274	-0.178075	0.180274	-0.167537	0.180274	-0.159574	0.180274	-0.135541	0.180274	-0.10078
0.181211	-0.177837	0.181211	-0.167585	0.181211	-0.159431	0.181211	-0.135017	0.181211	-0.100255
0.182227	-0.177694	0.182227	-0.167442	0.182227	-0.159002	0.182227	-0.134492	0.182227	-0.0997787
0.183243	-0.177217	0.183243	-0.167203	0.183243	-0.158668	0.183243	-0.134349	0.183243	-0.098968
0.18418	-0.177026	0.18418	-0.167156	0.18418	-0.158477	0.18418	-0.134111	0.18418	-0.098825
0.185196	-0.176979	0.185196	-0.167013	0.185196	-0.158	0.185196	-0.133586	0.185196	-0.0982051
0.186212	-0.176979	0.186212	-0.167203	0.186212	-0.157619	0.186212	-0.13311	0.186212	-0.0980144
0.187227	-0.176406	0.187227	-0.166917	0.187227	-0.15719	0.187227	-0.132585	0.187227	-0.0971084
0.188165	-0.176216	0.188165	-0.166679	0.188165	-0.156713	0.188165	-0.132347	0.188165	-0.0964408
0.18918	-0.176502	0.18918	-0.166393	0.18918	-0.156332	0.18918	-0.132061	0.18918	-0.0960593
0.190196	-0.176454	0.190196	-0.166297	0.190196	-0.155855	0.190196	-0.131298	0.190196	-0.0957255
0.191133	-0.176239	0.191133	-0.166393	0.191133	-0.155282	0.191133	-0.130773	0.191133	-0.0952487
0.192149	-0.176073	0.192149	-0.166202	0.192149	-0.154853	0.192149	-0.130439	0.192149	-0.0945811
0.193165	-0.17593	0.193165	-0.165725	0.193165	-0.154472	0.193165	-0.130105	0.193165	-0.0943427
0.194102	-0.175548	0.194102	-0.16563	0.194102	-0.153852	0.194102	-0.129343	0.194102	-0.0936751
0.195118	-0.175548	0.195118	-0.165391	0.195118	-0.153375	0.195118	-0.129056	0.195118	-0.0931029
0.196134	-0.175214	0.196134	-0.165439	0.196134	-0.152994	0.196134	-0.128532	0.196134	-0.0926261
0.197071	-0.175071	0.197071	-0.164962	0.197071	-0.152469	0.197071	-0.12815	0.197071	-0.0921969
0.198087	-0.175119	0.198087	-0.164915	0.198087	-0.152374	0.198087	-0.127388	0.198087	-0.0915294
0.199102	-0.175071	0.199102	-0.164533	0.199102	-0.151468	0.199102	-0.126863	0.199102	-0.0911002
0.200118	-0.175071	0.200118	-0.164581	0.200118	-0.151182	0.200118	-0.126386	0.200118	-0.0905757
0.201056	-0.174404	0.201056	-0.164247	0.201056	-0.150991	0.201056	-0.126148	0.201056	-0.089479
0.202071	-0.174499	0.202071	-0.164342	0.202071	-0.150753	0.202071	-0.125862	0.202071	-0.089622
0.203087	-0.174165	0.203087	-0.164009	0.203087	-0.150228	0.203087	-0.125289	0.203087	-0.0889544
0.204024	-0.174499	0.204024	-0.163675	0.204024	-0.150085	0.204024	-0.124908	0.204024	-0.0883346
0.20504	-0.174022	0.20504	-0.163341	0.20504	-0.14956	0.20504	-0.124336	0.20504	-0.0877147
0.206056	-0.173927	0.206056	-0.163246	0.206056	-0.148893	0.206056	-0.123859	0.206056	-0.0868564
0.206993	-0.173831	0.206993	-0.163246	0.206993	-0.148654	0.206993	-0.123096	0.206993	-0.086761
0.208009	-0.173784	0.208009	-0.163055	0.208009	-0.14813	0.208009	-0.122571	0.208009	-0.0861411
0.209024	-0.173498	0.209024	-0.162912	0.209024	-0.147653	0.209024	-0.121952	0.209024	-0.0856643
0.21004	-0.173307	0.21004	-0.162435	0.21004	-0.147224	0.21004	-0.121665	0.21004	-0.084949
0.210978	-0.173069	0.210978	-0.161958	0.210978	-0.146795	0.210978	-0.120855	0.210978	-0.0841861
0.211993	-0.172925	0.211993	-0.162101	0.211993	-0.146127	0.211993	-0.120616	0.211993	-0.0836616
0.213009	-0.172687	0.213009	-0.162006	0.213009	-0.145841	0.213009	-0.120187	0.213009	-0.0832324
0.213946	-0.172687	0.213946	-0.161672	0.213946	-0.145174	0.213946	-0.119472	0.213946	-0.0827556
0.214962	-0.172353	0.214962	-0.161386	0.214962	-0.14503	0.214962	-0.118804	0.214962	-0.082231
0.215978	-0.172258	0.215978	-0.161243	0.215978	-0.144172	0.215978	-0.118423	0.215978	-0.0816112
0.216915	-0.171876	0.216915	-0.161005	0.216915	-0.143743	0.216915	-0.11766	0.216915	-0.0806575
0.217931	-0.171972	0.217931	-0.160814	0.217931	-0.143552	0.217931	-0.117279	0.217931	-0.080276
0.218946	-0.171495	0.218946	-0.160814	0.218946	-0.143123	0.218946	-0.116516	0.218946	-0.0797038
0.219884	-0.171161	0.219884	-0.160385	0.219884	-0.142408	0.219884	-0.116086	0.219884	-0.0788455
0.2209	-0.171209	0.2209	-0.160146	0.2209	-0.141788	0.2209	-0.11561	0.2209	-0.0785117
0.221915	-0.170827	0.221915	-0.160146	0.221915	-0.141263	0.221915	-0.115324	0.221915	-0.0777488
0.222931	-0.170923	0.222931	-0.159812	0.222931	-0.141025	0.222931	-0.114513	0.222931	-0.077415
0.223868	-0.17078	0.223868	-0.159956	0.223868	-0.140501	0.223868	-0.113893	0.223868	-0.0766997
0.224884	-0.170446	0.224884	-0.159479	0.224884	-0.139595	0.224884	-0.11375	0.224884	-0.0759845
0.2259	-0.170351	0.2259	-0.159288	0.2259	-0.139213	0.2259	-0.112939	0.2259	-0.07546
0.226837	-0.170017	0.226837	-0.159097	0.226837	-0.138832	0.226837	-0.112224	0.226837	-0.0748878
0.227853	-0.170112	0.227853	-0.15862	0.227853	-0.138402	0.227853	-0.112033	0.227853	-0.0741725
0.228868	-0.169778	0.228868	-0.158382	0.228868	-0.137592	0.228868	-0.111413	0.228868	-0.0736957
0.229806	-0.16954	0.229806	-0.158191	0.229806	-0.13702	0.229806	-0.110937	0.229806	-0.0725989
0.230822	-0.169349	0.230822	-0.158096	0.230822	-0.136686	0.230822	-0.110412	0.230822	-0.0724559
0.231837	-0.169111	0.231837	-0.158	0.231837	-0.136209	0.231837	-0.109697	0.231837	-0.0717883
0.232775	-0.169158	0.232775	-0.15781	0.232775	-0.135732	0.232775	-0.109745	0.232775	-0.0713592
0.23379	-0.168539	0.23379	-0.157857	0.23379	-0.13516	0.23379	-0.109077	0.23379	-0.0706916
0.234806	-0.168634	0.234806	-0.157476	0.234806	-0.134302	0.234806	-0.108982	0.234806	-0.0699286
0.235821	-0.168348	0.235821	-0.157285	0.235821	-0.134016	0.235821	-0.108219	0.235821	-0.0696425
0.236759	-0.168109	0.236759	-0.156904	0.236759	-0.1333	0.236759	-0.107599	0.236759	-0.0688319
0.237775	-0.167919	0.237775	-0.157094	0.237775	-0.132728	0.237775	-0.106884	0.237775	-0.0682597
0.23879	-0.167728	0.23879	-0.156808	0.23879	-0.132251	0.23879	-0.106359	0.23879	-0.0677829
0.239728	-0.167919	0.239728	-0.156761	0.239728	-0.13187	0.239728	-0.105882	0.239728	-0.0670199
0.240743	-0.167585	0.240743	-0.156379	0.240743	-0.130821	0.240743	-0.105262	0.240743	-0.0661616
0.241758	-0.167442	0.241758	-0.156522	0.241758	-0.130344	0.241758	-0.104499	0.241758	-0.0656848
0.242696	-0.167251	0.242696	-0.156188	0.242696	-0.129962	0.242696	-0.104023	0.242696	-0.0650649
0.243711	-0.167203	0.243711	-0.156093	0.243711	-0.129056	0.243711	-0.103164	0.243711	-0.0640159
0.244727	-0.16687	0.244727	-0.155855	0.244727	-0.12858	0.244727	-0.102783	0.244727	-0.063539
0.245743	-0.166536	0.245743	-0.155807	0.245743	-0.12796	0.245743	-0.101877	0.245743	-0.0627761
0.24668	-0.166345	0.24668	-0.155044	0.24668	-0.127197	0.24668	-0.101066	0.24668	-0.0623941
0.247696	-0.166154	0.247696	-0.154853	0.247696	-0.126672	0.247696	-0.100446	0.247696	-0.0617266
0.248712	-0.166202	0.248712	-0.154901	0.248712	-0.1261	0.248712	-0.099731	0.248712	-0.0608683
0.249649	-0.165868	0.249649	-0.15471	0.249649	-0.12548	0.249649	-0.0987296	0.249649	-0.0604391
0.250665	-0.16563	0.250665	-0.154567	0.250665	-0.124956	0.250665	-0.0982051	0.250665	-0.0595808
0.25168	-0.165344	0.25168	-0.154138	0.25168	-0.12405	0.25168	-0.0973945	0.25168	-0.0586748
0.252618	-0.165391	0.252618	-0.153471	0.252618	-0.123477	0.252618	-0.0968699	0.252618	-0.0583887
0.253633	-0.165248	0.253633	-0.153375	0.253633	-0.122905	0.253633	-0.0960116	0.253633	-0.0573874
0.254649	-0.16501	0.254649	-0.153256	0.254649	-0.121809	0.254649	-0.0952487	0.254649	-0.0569105
0.255587	-0.164629	0.255587	-0.153089	0.255587	-0.121427	0.255587	-0.0943904	0.255587	-0.0561953
0.256602	-0.164485	0.256602	-0.153089	0.256602	-0.120712	0.256602	-0.0936275	0.256602	-0.05548
0.257618	-0.164342	0.257618	-0.152994	0.257618	-0.119949	0.257618	-0.0928168	0.257618	-0.0550032
0.258634	-0.164247	0.258634	-0.152755	0.258634	-0.119234	0.258634	-0.0922446	0.258634	-0.0541449
0.259571	-0.16377	0.259571	-0.152421	0.259571	-0.118709	0.259571	-0.0911956	0.259571	-0.0533342
0.260587	-0.163675	0.260587	-0.152612	0.260587	-0.117898	0.260587	-0.0904326	0.260587	-0.052762
0.261602	-0.163532	0.261602	-0.152088	0.261602	-0.117279	0.261602	-0.0897651	0.261602	-0.0520468
0.26254	-0.163246	0.26254	-0.152135	0.26254	-0.116468	0.26254	-0.0893359	0.26254	-0.0514746
0.263556	-0.162673	0.263556	-0.151659	0.263556	-0.115848	0.263556	-0.0884776	0.263556	-0.050807
0.264571	-0.162864	0.264571	-0.151897	0.264571	-0.115419	0.264571	-0.0880485	0.264571	-0.0501394
0.265509	-0.162578	0.265509	-0.151611	0.265509	-0.114513	0.265509	-0.0872378	0.265509	-0.0494242
0.266524	-0.162149	0.266524	-0.151229	0.266524	-0.113512	0.266524	-0.0865226	0.266524	-0.0488997
0.26754	-0.16172	0.26754	-0.150896	0.26754	-0.112939	0.26754	-0.0853782	0.26754	-0.0481844
0.268556	-0.161767	0.268556	-0.150323	0.268556	-0.112176	0.268556	-0.084949	0.268556	-0.0475168
0.269493	-0.161291	0.269493	-0.149847	0.269493	-0.111175	0.269493	-0.0838523	0.269493	-0.0467062
0.270509	-0.161148	0.270509	-0.149894	0.270509	-0.110364	0.270509	-0.083137	0.270509	-0.0460863
0.271524	-0.160623	0.271524	-0.149322	0.271524	-0.109601	0.271524	-0.0824695	0.271524	-0.0453234
0.272462	-0.160432	0.272462	-0.148988	0.272462	-0.109077	0.272462	-0.0815635	0.272462	-0.0445604
0.273478	-0.160289	0.273478	-0.148607	0.273478	-0.108028	0.273478	-0.0808959	0.273478	-0.0438929
0.274493	-0.159812	0.274493	-0.148368	0.274493	-0.10674	0.274493	-0.0800376	0.274493	-0.0431299
0.275431	-0.159622	0.275431	-0.147653	0.275431	-0.106073	0.275431	-0.079227	0.275431	-0.0421762
0.276446	-0.159193	0.276446	-0.147748	0.276446	-0.105548	0.276446	-0.0783687	0.276446	-0.0417471
0.277462	-0.158763	0.277462	-0.146938	0.277462	-0.104356	0.277462	-0.0776534	0.277462	-0.0409842
0.278399	-0.158382	0.278399	-0.146556	0.278399	-0.103403	0.278399	-0.0768428	0.278399	-0.0400782
0.279415	-0.158477	0.279415	-0.146032	0.279415	-0.102878	0.279415	-0.0759845	0.279415	-0.0394583
0.280431	-0.157667	0.280431	-0.145507	0.280431	-0.101781	0.280431	-0.0750785	0.280431	-0.0386953
0.281446	-0.157714	0.281446	-0.14484	0.281446	-0.100923	0.281446	-0.0744109	0.281446	-0.0380278
0.282384	-0.157285	0.282384	-0.144411	0.282384	-0.100065	0.282384	-0.0735526	0.282384	-0.0373602
0.2834	-0.156904	0.2834	-0.143981	0.2834	-0.0992064	0.2834	-0.0726943	0.2834	-0.0365019
0.284415	-0.15657	0.284415	-0.1436	0.284415	-0.0983481	0.284415	-0.0718837	0.284415	-0.036025
0.285353	-0.156141	0.285353	-0.143075	0.285353	-0.097156	0.285353	-0.0708823	0.285353	-0.0354052
0.286368	-0.155759	0.286368	-0.14236	0.286368	-0.0964408	0.286368	-0.0699286	0.286368	-0.0346422
0.287384	-0.155187	0.287384	-0.141693	0.287384	-0.0953441	0.287384	-0.0693564	0.287384	-0.0338793
0.288321	-0.15471	0.288321	-0.14155	0.288321	-0.0943427	0.288321	-0.0685458	0.288321	-0.0331163
0.289337	-0.154472	0.289337	-0.141073	0.289337	-0.0933414	0.289337	-0.0676875	0.289337	-0.0325441
0.290353	-0.153947	0.290353	-0.14031	0.290353	-0.0922923	0.290353	-0.0667815	0.290353	-0.0319242
0.291368	-0.153423	0.291368	-0.139928	0.291368	-0.091434	0.291368	-0.0658278	0.291368	-0.0309706
0.292306	-0.152803	0.292306	-0.139022	0.292306	-0.0904326	0.292306	-0.0647311	0.292306	-0.0304937
0.293322	-0.152374	0.293322	-0.138641	0.293322	-0.0890975	0.293322	-0.0641589	0.293322	-0.0296831
0.294337	-0.152231	0.294337	-0.138069	0.294337	-0.0886683	0.294337	-0.0632529	0.294337	-0.0290155
0.295275	-0.151992	0.295275	-0.13783	0.295275	-0.0878577	0.295275	-0.0625377	0.295275	-0.0285387
0.29629	-0.151229	0.29629	-0.13702	0.29629	-0.0865226	0.29629	-0.0614882	0.29629	-0.0281572
0.297306	-0.150419	0.297306	-0.136447	0.297306	-0.0856643	0.297306	-0.0607252	0.297306	-0.0272036
0.298244	-0.149751	0.298244	-0.135684	0.298244	-0.0846629	0.298244	-0.0596762	0.298244	-0.0263929
0.299259	-0.14875	0.299259	-0.134969	0.299259	-0.0833755	0.299259	-0.0586748	0.299259	-0.0253916
0.300275	-0.148511	0.300275	-0.134063	0.300275	-0.0821834	0.300275	-0.0575304	0.300275	-0.0249147
0.301212	-0.147892	0.301212	-0.133443	0.301212	-0.0814204	0.301212	-0.0567675	0.301212	-0.0243902
0.302228	-0.147129	0.302228	-0.132299	0.302228	-0.0805621	0.302228	-0.0559092	0.302228	-0.023675
0.303244	-0.146509	0.303244	-0.131202	0.303244	-0.0789886	0.303244	-0.0548601	0.303244	-0.0228643
0.304259	-0.145555	0.304259	-0.130392	0.304259	-0.0779872	0.304259	-0.0542879	0.304259	-0.0222445
0.305197	-0.145174	0.305197	-0.129772	0.305197	-0.0767474	0.305197	-0.0530958	0.305197	-0.0216246
0.306212	-0.144125	0.306212	-0.128913	0.306212	-0.0759845	0.306212	-0.0520945	0.306212	-0.0206709
0.307228	-0.143648	0.307228	-0.127721	0.307228	-0.0746493	0.307228	-0.0509501	0.307228	-0.0202417
0.308166	-0.142551	0.308166	-0.126911	0.308166	-0.0735526	0.308166	-0.0502348	0.308166	-0.0194788
0.309181	-0.141263	0.309181	-0.1261	0.309181	-0.0722651	0.309181	-0.0491858	0.309181	-0.0189543
0.310197	-0.141216	0.310197	-0.125051	0.310197	-0.070787	0.310197	-0.0485182	0.310197	-0.0178576
0.311134	-0.140167	0.311134	-0.12405	0.311134	-0.0701194	0.311134	-0.0477552	0.311134	-0.0174284
0.31215	-0.138832	0.31215	-0.123096	0.31215	-0.0688319	0.31215	-0.0463724	0.31215	-0.0167608
0.313166	-0.138021	0.313166	-0.121999	0.313166	-0.0673537	0.313166	-0.0456572	0.313166	-0.0161409
0.314181	-0.13721	0.314181	-0.121093	0.314181	-0.0664477	0.314181	-0.0444174	0.314181	-0.015378
0.315119	-0.135971	0.315119	-0.120044	0.315119	-0.0653033	0.315119	-0.0438452	0.315119	-0.0147581
0.316134	-0.134778	0.316134	-0.118661	0.316134	-0.0641112	0.316134	-0.0426054	0.316134	-0.0140429
0.31715	-0.134063	0.31715	-0.118089	0.31715	-0.0628715	0.31715	-0.0418425	0.31715	-0.0132322
0.318088	-0.132823	0.318088	-0.116849	0.318088	-0.0619173	0.318088	-0.0407934	0.318088	-0.0128031
0.319103	-0.131584	0.319103	-0.115896	0.319103	-0.0602484	0.319103	-0.0398874	0.319103	-0.0119448
0.320119	-0.130582	0.320119	-0.11437	0.320119	-0.059104	0.320119	-0.0388861	0.320119	-0.0111341
0.321056	-0.129295	0.321056	-0.113416	0.321056	-0.0579119	0.321056	-0.0378847	0.321056	-0.0107527
0.322072	-0.127531	0.322072	-0.112463	0.322072	-0.056386	0.322072	-0.0368834	0.322072	-0.0101328
0.323087	-0.126911	0.323087	-0.110937	0.323087	-0.0550985	0.323087	-0.0360727	0.323087	-0.00946522
0.324025	-0.125051	0.324025	-0.109649	0.324025	-0.0539064	0.324025	-0.0348806	0.324025	-0.00860691
0.32504	-0.123764	0.32504	-0.107599	0.32504	-0.0527143	0.32504	-0.0341654	0.32504	-0.00808239
0.326056	-0.123001	0.326056	-0.106836	0.326056	-0.051713	0.326056	-0.0334024	0.326056	-0.00765324
0.327071	-0.121236	0.327071	-0.104928	0.327071	-0.0500441	0.327071	-0.0323534	0.327071	-0.00703335
0.328009	-0.119758	0.328009	-0.102973	0.328009	-0.0491858	0.328009	-0.0314474	0.328009	-0.00641346
0.329024	-0.117946	0.329024	-0.101066	0.329024	-0.0476122	0.329024	-0.0304937	0.329024	-0.00603199
0.33004	-0.116373	0.33004	-0.0991588	0.33004	-0.046277	0.33004	-0.0293016	0.33004	-0.005126
0.330977	-0.114751	0.330977	-0.0972037	0.330977	-0.0447512	0.330977	-0.0282526	0.330977	-0.00455379
0.331993	-0.112939	0.331993	-0.0954394	0.331993	-0.043416	0.331993	-0.0272512	0.331993	-0.00407696
0.333009	-0.111318	0.333009	-0.0929122	0.333009	-0.0421286	0.333009	-0.0260592	0.333009	-0.00331402
0.333946	-0.108696	0.333946	-0.0911479	0.333946	-0.0407934	0.333946	-0.0250101	0.333946	-0.00283718
0.334962	-0.107122	0.334962	-0.0889544	0.334962	-0.0392675	0.334962	-0.0239134	0.334962	-0.00202656
0.335978	-0.105167	0.335978	-0.0868564	0.335978	-0.0379801	0.335978	-0.0232458	0.335978	-0.00121593
0.336993	-0.10283	0.336993	-0.0844245	0.336993	-0.0366449	0.336993	-0.0220537	0.336993	-0.000929832
0.337931	-0.101018	0.337931	-0.0821357	0.337931	-0.0350714	0.337931	-0.0208616	0.337931	-0.000214577
0.338946	-0.0987773	0.338946	-0.0797515	0.338946	-0.0336885	0.338946	-0.0197172	0.338946	0.000214577
0.339962	-0.0963931	0.339962	-0.0777011	0.339962	-0.0320673	0.339962	-0.0188589	0.339962	0.000739098
0.340899	-0.0945334	0.340899	-0.0749831	0.340899	-0.0309229	0.340899	-0.0175714	0.340899	0.00164509
0.341915	-0.0917678	0.341915	-0.0724082	0.341915	-0.0291109	0.341915	-0.0165701	0.341915	0.00216961
0.342931	-0.0895743	0.342931	-0.069881	0.342931	-0.0277281	0.342931	-0.015521	0.342931	0.00264645
0.343868	-0.0866179	0.343868	-0.0674968	0.343868	-0.0262976	0.343868	-0.0144243	0.343868	0.00340939
0.344884	-0.0842338	0.344884	-0.0641589	0.344884	-0.0245333	0.344884	-0.0133753	0.344884	0.00369549
0.3459	-0.0813727	0.3459	-0.0619173	0.3459	-0.0228167	0.3459	-0.0123739	0.3459	0.00450611
0.346837	-0.0781779	0.346837	-0.0595808	0.346837	-0.0210524	0.346837	-0.0113726	0.346837	0.00522137
0.347853	-0.0754123	0.347853	-0.0560522	0.347853	-0.0197172	0.347853	-0.0104189	0.347853	0.00565052
0.348868	-0.0723605	0.348868	-0.0534296	0.348868	-0.0178099	0.348868	-0.00908375	0.348868	0.00641346
0.349884	-0.0695472	0.349884	-0.0500917	0.349884	-0.0160933	0.349884	-0.00827312	0.349884	0.00679493
0.350821	-0.0662093	0.350821	-0.0471354	0.350821	-0.0145674	0.350821	-0.00722408	0.350821	0.0074625
0.351837	-0.0629668	0.351837	-0.0439405	0.351837	-0.0130415	0.351837	-0.00612736	0.351837	0.00793934
0.352853	-0.0599146	0.352853	-0.0403166	0.352853	-0.0112295	0.352853	-0.00498295	0.352853	0.00855923
0.35379	-0.0562429	0.35379	-0.0374556	0.35379	-0.00994205	0.35379	-0.0036478	0.35379	0.00903606
0.354806	-0.0525236	0.354806	-0.0342607	0.354806	-0.00832081	0.354806	-0.00269413	0.354806	0.00956059
0.355822	-0.0490427	0.355822	-0.0305414	0.355822	-0.00650883	0.355822	-0.00150204	0.355822	0.0105143
0.356759	-0.0469446	0.356759	-0.0274897	0.356759	-0.00531673	0.356759	-0.000834465	0.356759	0.0106573
0.357775	-0.0422239	0.357775	-0.0239134	0.357775	-0.00345707	0.357775	0.000166893	0.357775	0.0115633
0.35879	-0.038743	0.35879	-0.0199556	0.35879	-0.00174046	0.35879	0.00107288	0.35879	0.0119925
0.359728	-0.0345945	0.359728	-0.0159502	0.359728	-0.000548363	0.359728	0.00236034	0.359728	0.0125647
0.360744	-0.0302076	0.360744	-0.0124216	0.360744	0.00140667	0.360744	0.00355244	0.360744	0.0130415
0.361759	-0.025773	0.361759	-0.00793934	0.361759	0.00312328	0.361759	0.0048399	0.361759	0.013566
0.362775	-0.0221014	0.362775	-0.00393391	0.362775	0.00460148	0.362775	0.00584126	0.362775	0.0143766
0.363712	-0.0177145	0.363712	0.000405312	0.363712	0.00646114	0.363712	0.00703335	0.363712	0.0148535
0.364728	-0.0135183	0.364728	0.00445843	0.364728	0.00808239	0.364728	0.00827312	0.364728	0.015378
0.365744	-0.00884533	0.365744	0.00903606	0.365744	0.00994205	0.365744	0.0092268	0.365744	0.0158548
0.366681	-0.00417233	0.366681	0.0128031	0.366681	0.0118494	0.366681	0.0105619	0.366681	0.0165224
0.367697	7.15256e-05	0.367697	0.017333	0.367697	0.0135183	0.367697	0.0116587	0.367697	0.0169039
0.368712	0.00493526	0.368712	0.0218153	0.368712	0.0152826	0.368712	0.0128031	0.368712	0.0176668
0.36965	0.00936985	0.36965	0.0262976	0.36965	0.0169039	0.36965	0.0137091	0.36965	0.0180006
0.370666	0.0139475	0.370666	0.0307322	0.370666	0.0188589	0.370666	0.0149012	0.370666	0.0187635
0.371681	0.0190973	0.371681	0.0357866	0.371681	0.0203848	0.371681	0.0160456	0.371681	0.0192881
0.372697	0.0240564	0.372697	0.0401735	0.372697	0.0223398	0.372697	0.0171423	0.372697	0.0199556
0.373634	0.0294924	0.373634	0.0457048	0.373634	0.0239611	0.373634	0.0184774	0.373634	0.0205755
0.37465	0.0337839	0.37465	0.049758	0.37465	0.0261545	0.37465	0.0195742	0.37465	0.020957
0.375666	0.0392199	0.375666	0.0547647	0.375666	0.0279188	0.375666	0.0207186	0.375666	0.0214815
0.376603	0.044322	0.376603	0.06001	0.376603	0.0298738	0.376603	0.0217199	0.376603	0.022006
0.377619	0.0499964	0.377619	0.0650172	0.377619	0.0317335	0.377619	0.0228643	0.377619	0.0224829
0.378634	0.05548	0.378634	0.0699763	0.378634	0.0334978	0.378634	0.0241995	0.378634	0.0231028
0.379572	0.060153	0.379572	0.0749354	0.379572	0.0354052	0.379572	0.0253916	0.379572	0.0236273
0.380588	0.0656848	0.380588	0.0803714	0.380588	0.0371218	0.380588	0.0264406	0.380588	0.0242472
0.381603	0.0714068	0.381603	0.0849967	0.381603	0.0388861	0.381603	0.027585	0.381603	0.0246763
0.382541	0.0766044	0.382541	0.0905757	0.382541	0.0409842	0.382541	0.0288248	0.382541	0.0251532
0.383556	0.0825171	0.383556	0.0958686	0.383556	0.0427008	0.383556	0.0299692	0.383556	0.0259161
0.384572	0.0881438	0.384572	0.100685	0.384572	0.0446081	0.384572	0.0311136	0.384572	0.0262976
0.385588	0.093389	0.385588	0.106025	0.385588	0.0464201	0.385588	0.0322104	0.385588	0.0266314
0.386525	0.0987773	0.386525	0.110889	0.386525	0.0484228	0.386525	0.0332117	0.386525	0.0272512
0.387541	0.104833	0.387541	0.116325	0.387541	0.0501871	0.387541	0.0345945	0.387541	0.027585
0.388556	0.108123	0.388556	0.119615	0.388556	0.0517607	0.388556	0.0357866	0.388556	0.0280142
0.389494	0.113512	0.389494	0.124479	0.389494	0.0533342	0.389494	0.0368357	0.389494	0.0286341
0.39051	0.11952	0.39051	0.130868	0.39051	0.0555754	0.39051	0.0381231	0.39051	0.0293493
0.391525	0.125814	0.391525	0.135732	0.391525	0.057292	0.391525	0.0392675	0.391525	0.0296354
0.392463	0.13063	0.392463	0.14093	0.392463	0.0592947	0.392463	0.0405073	0.392463	0.0303507
0.393478	0.136352	0.393478	0.146223	0.393478	0.0614882	0.393478	0.0417471	0.393478	0.0310183
0.394494	0.142169	0.394494	0.151134	0.394494	0.0634913	0.394494	0.0430822	0.394494	0.0316381
0.39551	0.147892	0.39551	0.156284	0.39551	0.0653987	0.39551	0.0445127	0.39551	0.0319242
0.396447	0.153089	0.396447	0.161148	0.396447	0.0670199	0.396447	0.0456095	0.396447	0.0324965
0.397463	0.159145	0.397463	0.165916	0.397463	0.0692134	0.397463	0.0466108	0.397463	0.0328302
0.398479	0.164295	0.398479	0.17078	0.398479	0.0713115	0.398479	0.0479937	0.398479	0.0336885
0.399416	0.169015	0.399416	0.175453	0.399416	0.0732665	0.399416	0.0490904	0.399416	0.03407
0.400432	0.17407	0.400432	0.179744	0.400432	0.0751262	0.400432	0.0505686	0.400432	0.034833
0.401447	0.179744	0.401447	0.184513	0.401447	0.0772243	0.401447	0.0515699	0.401447	0.0353575
0.402385	0.184608	0.402385	0.189568	0.402385	0.0791316	0.402385	0.0530481	0.402385	0.0359297
0.4034	0.189568	0.4034	0.194717	0.4034	0.0809436	0.4034	0.0541449	0.4034	0.0364065
0.404416	0.194431	0.404416	0.198723	0.404416	0.0828509	0.404416	0.0554323	0.404416	0.0370741
0.405354	0.199343	0.405354	0.202919	0.405354	0.0850921	0.405354	0.0567198	0.405354	0.0373125
0.406369	0.203348	0.406369	0.207115	0.406369	0.0868564	0.406369	0.0579596	0.406369	0.0379324
0.407385	0.207878	0.407385	0.211502	0.407385	0.0886683	0.407385	0.0590563	0.407385	0.0385523
0.4084	0.212408	0.4084	0.215174	0.4084	0.0906711	0.4084	0.0603437	0.4084	0.0389338
0.409338	0.216557	0.409338	0.218512	0.409338	0.0923877	0.409338	0.0614405	0.409338	0.0394106
0.410353	0.220562	0.410353	0.222517	0.410353	0.094295	0.410353	0.0628715	0.410353	0.0401258
0.411368	0.22452	0.411368	0.225855	0.411368	0.0962024	0.411368	0.0639205	0.411368	0.0405073
0.412306	0.228764	0.412306	0.229765	0.412306	0.0983005	0.412306	0.0651126	0.412306	0.0411749
0.413321	0.232006	0.413321	0.232674	0.413321	0.099874	0.413321	0.0663047	0.413321	0.0416994
0.414337	0.236584	0.414337	0.23625	0.414337	0.101924	0.414337	0.0674491	0.414337	0.0422716
0.415275	0.240017	0.415275	0.239445	0.415275	0.103736	0.415275	0.0685458	0.415275	0.0427485
0.41629	0.243498	0.41629	0.242544	0.41629	0.105644	0.41629	0.0697856	0.41629	0.0430346
0.417306	0.24655	0.417306	0.245405	0.417306	0.107217	0.417306	0.0710254	0.417306	0.0437498
0.418322	0.249506	0.418322	0.248171	0.418322	0.109315	0.418322	0.0723128	0.418322	0.0440359
0.419259	0.250507	0.419259	0.249458	0.419259	0.110603	0.419259	0.0729804	0.419259	0.0445127
0.420275	0.254179	0.420275	0.252462	0.420275	0.112701	0.420275	0.0743155	0.420275	0.0450373
0.42129	0.257135	0.42129	0.255085	0.42129	0.114179	0.42129	0.0754123	0.42129	0.0457048
0.422228	0.26033	0.422228	0.257469	0.422228	0.116039	0.422228	0.0764136	0.422228	0.046277
0.423244	0.26219	0.423244	0.259901	0.423244	0.117708	0.423244	0.0778441	0.423244	0.0469446
0.424259	0.26486	0.424259	0.262333	0.424259	0.119377	0.424259	0.0790362	0.424259	0.0473738
0.425197	0.267197	0.425197	0.264145	0.425197	0.121189	0.425197	0.0802283	0.425197	0.047946
0.426212	0.268961	0.426212	0.265862	0.426212	0.122858	0.426212	0.0813727	0.426212	0.0485659
0.427228	0.271059	0.427228	0.26815	0.427228	0.124431	0.427228	0.0824218	0.427228	0.0490427
0.428165	0.272013	0.428165	0.269533	0.428165	0.125862	0.428165	0.0834231	0.428165	0.0494719
0.429181	0.273968	0.429181	0.271154	0.429181	0.127578	0.429181	0.0846152	0.429181	0.0499964
0.430197	0.275732	0.430197	0.272346	0.430197	0.129152	0.430197	0.0856643	0.430197	0.0505686
0.431212	0.27721	0.431212	0.27392	0.431212	0.130773	0.431212	0.086761	0.431212	0.0512362
0.43215	0.277782	0.43215	0.275064	0.43215	0.132204	0.43215	0.0878577	0.43215	0.0515223
0.433166	0.279261	0.433166	0.275875	0.433166	0.133777	0.433166	0.0890498	0.433166	0.0521898
0.434181	0.280214	0.434181	0.276924	0.434181	0.135208	0.434181	0.0899081	0.434181	0.0528097
0.435119	0.280882	0.435119	0.278021	0.435119	0.136781	0.435119	0.0911956	0.435119	0.0530005
0.436134	0.281168	0.436134	0.278498	0.436134	0.138259	0.436134	0.0920539	0.436134	0.0538111
0.43715	0.281776	0.43715	0.279356	0.43715	0.139738	0.43715	0.0931029	0.43715	0.0540972
0.438087	0.282455	0.438087	0.279451	0.438087	0.141073	0.438087	0.0940566	0.438087	0.0547171
0.439103	0.282598	0.439103	0.2805	0.439103	0.142599	0.439103	0.0953441	0.439103	0.0552416
0.440119	0.28298	0.440119	0.280548	0.440119	0.143695	0.440119	0.0962501	0.440119	0.0558615
0.441134	0.283266	0.441134	0.280643	0.441134	0.145126	0.441134	0.0972514	0.441134	0.0563383
0.442072	0.283266	0.442072	0.280787	0.442072	0.146318	0.442072	0.0982051	0.442072	0.0569582
0.443088	0.283028	0.443088	0.280739	0.443088	0.147653	0.443088	0.0992064	0.443088	0.0573874
0.444103	0.282598	0.444103	0.280596	0.444103	0.148607	0.444103	0.100303	0.444103	0.0579119
0.445041	0.282598	0.445041	0.279833	0.445041	0.149894	0.445041	0.101305	0.445041	0.0585794
0.446056	0.282169	0.446056	0.279833	0.446056	0.151229	0.446056	0.102211	0.446056	0.0588655
0.447072	0.281359	0.447072	0.279404	0.447072	0.152278	0.447072	0.103069	0.447072	0.0594378
0.448009	0.280596	0.448009	0.278879	0.448009	0.153137	0.448009	0.10407	0.448009	0.0597239
0.449025	0.280024	0.449025	0.278498	0.449025	0.154424	0.449025	0.104928	0.449025	0.0604868
0.450041	0.278355	0.450041	0.276781	0.450041	0.155044	0.450041	0.105644	0.450041	0.0606298
0.450978	0.27783	0.450978	0.276638	0.450978	0.156141	0.450978	0.106502	0.450978	0.0612497
0.451994	0.277449	0.451994	0.276066	0.451994	0.157333	0.451994	0.107313	0.451994	0.0620127
0.45301	0.276018	0.45301	0.275112	0.45301	0.158	0.45301	0.108314	0.45301	0.0622988
0.454025	0.27516	0.454025	0.274635	0.454025	0.159193	0.454025	0.10922	0.454025	0.0629191
0.454963	0.274015	0.454963	0.273777	0.454963	0.160289	0.454963	0.110078	0.454963	0.063539
0.455978	0.2733	0.455978	0.272871	0.455978	0.160814	0.455978	0.110841	0.455978	0.0640159
0.456994	0.272013	0.456994	0.272156	0.456994	0.161815	0.456994	0.111557	0.456994	0.064445
0.457932	0.270916	0.457932	0.270916	0.457932	0.162673	0.457932	0.112319	0.457932	0.0648742
0.458947	0.269295	0.458947	0.269962	0.458947	0.163389	0.458947	0.11313	0.458947	0.065351
0.459963	0.268389	0.459963	0.268961	0.459963	0.164009	0.459963	0.113893	0.459963	0.0658278
0.4609	0.267006	0.4609	0.267769	0.4609	0.164724	0.4609	0.114751	0.4609	0.0663524
0.461916	0.265909	0.461916	0.266434	0.461916	0.165582	0.461916	0.115276	0.461916	0.0669723
0.462932	0.264097	0.462932	0.265385	0.462932	0.166297	0.462932	0.116134	0.462932	0.0674014
0.463947	0.262714	0.463947	0.26405	0.463947	0.16687	0.463947	0.116849	0.463947	0.0679736
0.464885	0.261284	0.464885	0.262619	0.464885	0.167346	0.464885	0.117469	0.464885	0.0683074
0.4659	0.259806	0.4659	0.26157	0.4659	0.167919	0.4659	0.118328	0.4659	0.0689273
0.466916	0.258089	0.466916	0.259758	0.466916	0.168443	0.466916	0.1189	0.466916	0.0694995
0.467854	0.256659	0.467854	0.25828	0.467854	0.168825	0.467854	0.11971	0.467854	0.0697856
0.468869	0.255371	0.468869	0.256659	0.468869	0.169254	0.468869	0.120235	0.468869	0.0702147
0.469885	0.253798	0.469885	0.255276	0.469885	0.170017	0.469885	0.120903	0.469885	0.0708346
0.470822	0.251986	0.470822	0.253845	0.470822	0.170303	0.470822	0.121189	0.470822	0.0714068
0.471838	0.250364	0.471838	0.252415	0.471838	0.170684	0.471838	0.122238	0.471838	0.0717406
0.472854	0.248695	0.472854	0.250889	0.472854	0.17097	0.472854	0.122715	0.472854	0.0721221
0.473791	0.246979	0.473791	0.249268	0.473791	0.1714	0.473791	0.123334	0.473791	0.0726943
0.474807	0.245596	0.474807	0.247551	0.474807	0.17159	0.474807	0.124002	0.474807	0.0730281
0.475822	0.243927	0.475822	0.246264	0.475822	0.171686	0.475822	0.124431	0.475822	0.0734096
0.476838	0.242544	0.476838	0.244547	0.476838	0.172019	0.476838	0.125051	0.476838	0.0741725
0.477776	0.240828	0.477776	0.243069	0.477776	0.172258	0.477776	0.125576	0.477776	0.0745063
0.478791	0.239349	0.478791	0.241543	0.478791	0.172592	0.478791	0.125957	0.478791	0.0749831
0.479807	0.23749	0.479807	0.239922	0.479807	0.172592	0.479807	0.126434	0.479807	0.07546
0.480744	0.235153	0.480744	0.237919	0.480744	0.172592	0.480744	0.12672	0.480744	0.0755553
0.48176	0.233961	0.48176	0.236584	0.48176	0.172782	0.48176	0.127388	0.48176	0.0762229
0.482776	0.232054	0.482776	0.235249	0.482776	0.17283	0.482776	0.127674	0.482776	0.0765567
0.483713	0.230862	0.483713	0.233723	0.483713	0.172973	0.483713	0.128103	0.483713	0.0771766
0.484729	0.229002	0.484729	0.232197	0.484729	0.173116	0.484729	0.128818	0.484729	0.077558
0.485744	0.227238	0.485744	0.230766	0.485744	0.172973	0.485744	0.129152	0.485744	0.0778441
0.486682	0.225664	0.486682	0.229336	0.486682	0.172878	0.486682	0.12939	0.486682	0.0784163
0.487698	0.224138	0.487698	0.227428	0.487698	0.172687	0.487698	0.13001	0.487698	0.0787978
0.488713	0.222469	0.488713	0.226046	0.488713	0.172782	0.488713	0.130296	0.488713	0.0793223
0.489729	0.2208	0.489729	0.224663	0.489729	0.172306	0.489729	0.130439	0.489729	0.0797515
0.490666	0.219322	0.490666	0.223042	0.490666	0.172401	0.490666	0.130868	0.490666	0.0802283
0.491682	0.217653	0.491682	0.221611	0.491682	0.172258	0.491682	0.131155	0.491682	0.0804191
0.492697	0.21608	0.492697	0.220085	0.492697	0.172067	0.492697	0.131345	0.492697	0.0808959
0.493635	0.214411	0.493635	0.218655	0.493635	0.171972	0.493635	0.131488	0.493635	0.0812297
0.49465	0.212885	0.49465	0.217224	0.49465	0.171924	0.49465	0.131727	0.49465	0.0817065
0.495666	0.211359	0.495666	0.215841	0.495666	0.171876	0.495666	0.132108	0.495666	0.0821834
0.496603	0.209738	0.496603	0.214363	0.496603	0.171638	0.496603	0.132251	0.496603	0.0826125
0.497619	0.208021	0.497619	0.21279	0.497619	0.171161	0.497619	0.132442	0.497619	0.0829463
0.498634	0.206734	0.498634	0.211502	0.498634	0.171209	0.498634	0.132871	0.498634	0.0834231
0.49965	0.205017	0.49965	0.210072	0.49965	0.170732	0.49965	0.132871	0.49965	0.0835662
0.500587	0.20373	0.500587	0.208117	0.500587	0.170637	0.500587	0.133253	0.500587	0.0841384
0.501603	0.202204	0.501603	0.206686	0.501603	0.170351	0.501603	0.133396	0.501603	0.0847106
0.502619	0.201012	0.502619	0.205589	0.502619	0.170112	0.502619	0.133539	0.502619	0.084949
0.503556	0.199486	0.503556	0.204063	0.503556	0.169731	0.503556	0.133634	0.503556	0.0854259
0.504572	0.19796	0.504572	0.202299	0.504572	0.169635	0.504572	0.133777	0.504572	0.0856643
0.505588	0.196482	0.505588	0.200869	0.505588	0.169445	0.505588	0.134016	0.505588	0.0860457
0.506525	0.195242	0.506525	0.199581	0.506525	0.168872	0.506525	0.133968	0.506525	0.0865703
0.507541	0.193954	0.507541	0.198198	0.507541	0.168443	0.507541	0.134397	0.507541	0.0868564
0.508556	0.192381	0.508556	0.196815	0.508556	0.1683	0.508556	0.134349	0.508556	0.0872855
0.509494	0.191236	0.509494	0.195385	0.509494	0.167966	0.509494	0.134492	0.509494	0.0875716
0.510509	0.189663	0.510509	0.193954	0.510509	0.16768	0.510509	0.134492	0.510509	0.0881438
0.511525	0.188519	0.511525	0.192667	0.511525	0.166917	0.511525	0.134349	0.511525	0.0882869
0.512541	0.187135	0.512541	0.191236	0.512541	0.16644	0.512541	0.134302	0.512541	0.0884299
0.513478	0.185609	0.513478	0.189806	0.513478	0.166202	0.513478	0.134588	0.513478	0.0890498
0.514494	0.18456	0.514494	0.188662	0.514494	0.16563	0.514494	0.134397	0.514494	0.0892406
0.51551	0.183321	0.51551	0.187517	0.51551	0.165201	0.51551	0.13454	0.51551	0.089622
0.516447	0.18189	0.516447	0.186372	0.516447	0.165153	0.516447	0.134731	0.516447	0.0898604
0.517463	0.180841	0.517463	0.18518	0.517463	0.164533	0.517463	0.134635	0.517463	0.0904803
0.518478	0.179506	0.518478	0.183416	0.518478	0.164104	0.518478	0.13454	0.518478	0.0905757
0.519416	0.178457	0.519416	0.182224	0.519416	0.164009	0.519416	0.134635	0.519416	0.0910048
0.520432	0.177312	0.520432	0.180746	0.520432	0.163389	0.520432	0.134826	0.520432	0.0914817
0.521447	0.17612	0.521447	0.179458	0.521447	0.162864	0.521447	0.134731	0.521447	0.0916724
0.522463	0.174785	0.522463	0.178266	0.522463	0.162387	0.522463	0.134492	0.522463	0.0919585
0.5234	0.173927	0.5234	0.177169	0.5234	0.161815	0.5234	0.134445	0.5234	0.0923877
0.524416	0.172639	0.524416	0.175977	0.524416	0.161195	0.524416	0.134635	0.524416	0.0927215
0.525432	0.171257	0.525432	0.174594	0.525432	0.160337	0.525432	0.134588	0.525432	0.0929122
0.526369	0.170494	0.526369	0.173545	0.526369	0.15986	0.526369	0.134302	0.526369	0.093246
0.527385	0.169445	0.527385	0.172735	0.527385	0.159193	0.527385	0.134206	0.527385	0.0936751
0.5284	0.168205	0.5284	0.171543	0.5284	0.15862	0.5284	0.134206	0.5284	0.0939136
0.529338	0.16706	0.529338	0.170732	0.529338	0.157905	0.529338	0.134016	0.529338	0.0941997
0.530354	0.166107	0.530354	0.169588	0.530354	0.157285	0.530354	0.133777	0.530354	0.0945334
0.531369	0.164962	0.531369	0.168777	0.531369	0.156713	0.531369	0.133491	0.531369	0.0947242
0.532307	0.164056	0.532307	0.167823	0.532307	0.156522	0.532307	0.133443	0.532307	0.095058
0.533322	0.16315	0.533322	0.166679	0.533322	0.155712	0.533322	0.133348	0.533322	0.0951533
0.534338	0.161767	0.534338	0.165964	0.534338	0.15533	0.534338	0.133205	0.534338	0.0954871
0.535354	0.161005	0.535354	0.165105	0.535354	0.15471	0.535354	0.133014	0.535354	0.0957255
0.536291	0.15986	0.536291	0.163913	0.536291	0.154233	0.536291	0.13268	0.536291	0.095964
0.537307	0.158859	0.537307	0.163293	0.537307	0.153518	0.537307	0.132537	0.537307	0.0963454
0.538322	0.158048	0.538322	0.162292	0.538322	0.152898	0.538322	0.132347	0.538322	0.0965838
0.53926	0.156808	0.53926	0.161386	0.53926	0.152517	0.53926	0.132394	0.53926	0.0968699
0.540276	0.15595	0.540276	0.160575	0.540276	0.151992	0.540276	0.131965	0.540276	0.0969176
0.541291	0.155187	0.541291	0.15986	0.541291	0.151134	0.541291	0.13187	0.541291	0.0972991
0.542229	0.154138	0.542229	0.158906	0.542229	0.150371	0.542229	0.131822	0.542229	0.0974898
0.543244	0.153232	0.543244	0.158096	0.543244	0.149704	0.543244	0.131059	0.543244	0.0974898
0.54426	0.152469	0.54426	0.157094	0.54426	0.148893	0.54426	0.130868	0.54426	0.0980144
0.545276	0.151468	0.545276	0.155807	0.545276	0.148702	0.545276	0.130773	0.545276	0.0981574
0.546213	0.150514	0.546213	0.155473	0.546213	0.148035	0.546213	0.13063	0.546213	0.0981574
0.547229	0.149751	0.547229	0.154615	0.547229	0.147653	0.547229	0.130392	0.547229	0.0984912
0.548244	0.148988	0.548244	0.153709	0.548244	0.14689	0.548244	0.13001	0.548244	0.0986819
0.549182	0.147987	0.549182	0.152994	0.549182	0.14627	0.549182	0.129819	0.549182	0.0990157
0.550198	0.147081	0.550198	0.152135	0.550198	0.145698	0.550198	0.129533	0.550198	0.0990634
0.551213	0.146461	0.551213	0.151134	0.551213	0.145221	0.551213	0.1292	0.551213	0.0992541
0.552151	0.145555	0.552151	0.150228	0.552151	0.144506	0.552151	0.129056	0.552151	0.0996356
0.553166	0.144983	0.553166	0.14956	0.553166	0.144125	0.553166	0.128675	0.553166	0.0996356
0.554182	0.143981	0.554182	0.148702	0.554182	0.143552	0.554182	0.128484	0.554182	0.099874
0.55512	0.143266	0.55512	0.148035	0.55512	0.142694	0.55512	0.128198	0.55512	0.100017
0.556135	0.142408	0.556135	0.147176	0.556135	0.142169	0.556135	0.127817	0.556135	0.100017
0.557151	0.141931	0.557151	0.14627	0.557151	0.141693	0.557151	0.127626	0.557151	0.100399
0.558167	0.14112	0.558167	0.14565	0.558167	0.141025	0.558167	0.127244	0.558167	0.100494
0.559104	0.14031	0.559104	0.144506	0.559104	0.140453	0.559104	0.126958	0.559104	0.100685
0.56012	0.139499	0.56012	0.143981	0.56012	0.139738	0.56012	0.126768	0.56012	0.100875
0.561135	0.138975	0.561135	0.143123	0.561135	0.139308	0.561135	0.126529	0.561135	0.100971
0.562073	0.138116	0.562073	0.14236	0.562073	0.138784	0.562073	0.125909	0.562073	0.101066
0.563088	0.137353	0.563088	0.14155	0.563088	0.137973	0.563088	0.125671	0.563088	0.101066
0.564104	0.136543	0.564104	0.141168	0.564104	0.137496	0.564104	0.125576	0.564104	0.101305
0.565042	0.135971	0.565042	0.140071	0.565042	0.136781	0.565042	0.125289	0.565042	0.101543
0.566057	0.134969	0.566057	0.139499	0.566057	0.136161	0.566057	0.125051	0.566057	0.101686
0.567073	0.134397	0.567073	0.138641	0.567073	0.135732	0.567073	0.12467	0.567073	0.101543
0.568089	0.133729	0.568089	0.13783	0.568089	0.135303	0.568089	0.124383	0.568089	0.101829
0.569026	0.133205	0.569026	0.137115	0.569026	0.134635	0.569026	0.124097	0.569026	0.101877
0.570042	0.13249	0.570042	0.136161	0.570042	0.134159	0.570042	0.123859	0.570042	0.101972
0.571057	0.131584	0.571057	0.135398	0.571057	0.133443	0.571057	0.123477	0.571057	0.102258
0.571995	0.131298	0.571995	0.134778	0.571995	0.133157	0.571995	0.123191	0.571995	0.102401
0.57301	0.130439	0.57301	0.134254	0.57301	0.13249	0.57301	0.122905	0.57301	0.102306
0.574026	0.129867	0.574026	0.133539	0.574026	0.131727	0.574026	0.122428	0.574026	0.102258
0.574964	0.129056	0.574964	0.132633	0.574964	0.131441	0.574964	0.122238	0.574964	0.102401
0.575979	0.128437	0.575979	0.132061	0.575979	0.130964	0.575979	0.121809	0.575979	0.102401
0.576994	0.127721	0.576994	0.131536	0.576994	0.130344	0.576994	0.121475	0.576994	0.102509
0.577932	0.127197	0.577932	0.130678	0.577932	0.129676	0.577932	0.121284	0.577932	0.102592
0.578948	0.126577	0.578948	0.129867	0.578948	0.129533	0.578948	0.121141	0.578948	0.10264
0.579963	0.125766	0.579963	0.129343	0.579963	0.128818	0.579963	0.120473	0.579963	0.102711
0.580978	0.125528	0.580978	0.128818	0.580978	0.128055	0.580978	0.12033	0.580978	0.10283
0.581916	0.124717	0.581916	0.128198	0.581916	0.127483	0.581916	0.119806	0.581916	0.102783
0.582932	0.124097	0.582932	0.127626	0.582932	0.126863	0.582932	0.11971	0.582932	0.102926
0.583947	0.12343	0.583947	0.127054	0.583947	0.126338	0.583947	0.119281	0.583947	0.103021
0.584885	0.123239	0.584885	0.126625	0.584885	0.125814	0.584885	0.118852	0.584885	0.103069
0.5859	0.122667	0.5859	0.126005	0.5859	0.125385	0.5859	0.118423	0.5859	0.103033
0.586916	0.121952	0.586916	0.12548	0.586916	0.124717	0.586916	0.117898	0.586916	0.103021
0.587853	0.121236	0.587853	0.12486	0.587853	0.124097	0.587853	0.117755	0.587853	0.103096
0.588869	0.12095	0.588869	0.12467	0.588869	0.123811	0.588869	0.117231	0.588869	0.103164
0.589885	0.120283	0.589885	0.124097	0.589885	0.123001	0.589885	0.116992	0.589885	0.103164
0.5909	0.119853	0.5909	0.123716	0.5909	0.122524	0.5909	0.116516	0.5909	0.103117
0.591838	0.119234	0.591838	0.123191	0.591838	0.122285	0.591838	0.116182	0.591838	0.103069
0.592854	0.118804	0.592854	0.122476	0.592854	0.121809	0.592854	0.1158	0.592854	0.103212
0.593869	0.11828	0.593869	0.122333	0.593869	0.121284	0.593869	0.115371	0.593869	0.103021
0.594807	0.117755	0.594807	0.121761	0.594807	0.120903	0.594807	0.114942	0.594807	0.103069
0.595822	0.117279	0.595822	0.121379	0.595822	0.120473	0.595822	0.114656	0.595822	0.103021
0.596838	0.116849	0.596838	0.120712	0.596838	0.119949	0.596838	0.114179	0.596838	0.103164
0.597775	0.116325	0.597775	0.120283	0.597775	0.119615	0.597775	0.11375	0.597775	0.103117
0.598791	0.115848	0.598791	0.11952	0.598791	0.119281	0.598791	0.113321	0.598791	0.103069
0.599807	0.115276	0.599807	0.119281	0.599807	0.118757	0.599807	0.112939	0.599807	0.103164
0.598791	0.112272	0.598791	0.116325	0.598791	0.115371	0.598791	0.109649	0.598791	0.0999217
0.597775	0.110364	0.597775	0.114275	0.597775	0.11313	0.597775	0.107265	0.597775	0.0975852
0.596838	0.109125	0.596838	0.112653	0.596838	0.111223	0.596838	0.105215	0.596838	0.0957255
0.595822	0.107265	0.595822	0.111461	0.595822	0.109649	0.595822	0.10326	0.595822	0.0938659
0.594807	0.106359	0.594807	0.110269	0.594807	0.108076	0.594807	0.101543	0.594807	0.09234
0.593869	0.105072	0.593869	0.109077	0.593869	0.106645	0.593869	0.0999217	0.593869	0.0907664
0.592854	0.103879	0.592854	0.108076	0.592854	0.10531	0.592854	0.0986342	0.592854	0.0895267
0.591838	0.10283	0.591838	0.107122	0.591838	0.10407	0.591838	0.0973468	0.591838	0.0882392
0.5909	0.101924	0.5909	0.106025	0.5909	0.102926	0.5909	0.0959163	0.5909	0.0868087
0.589885	0.100828	0.589885	0.105215	0.589885	0.101638	0.589885	0.0948195	0.589885	0.0855212
0.588869	0.0999694	0.588869	0.104356	0.588869	0.100542	0.588869	0.0935798	0.588869	0.0844722
0.587853	0.0991588	0.587853	0.103641	0.587853	0.0996356	0.587853	0.0922446	0.587853	0.0834231
0.586916	0.0983005	0.586916	0.102783	0.586916	0.0986342	0.586916	0.0911956	0.586916	0.0822787
0.5859	0.0975375	0.5859	0.102211	0.5859	0.0976806	0.5859	0.0902896	0.5859	0.0812774
0.584885	0.0969653	0.584885	0.1014	0.584885	0.0968699	0.584885	0.0891929	0.584885	0.0802283
0.583947	0.096107	0.583947	0.100637	0.583947	0.0958209	0.583947	0.0883346	0.583947	0.0791316
0.582932	0.0954394	0.582932	0.0999217	0.582932	0.0951056	0.582932	0.0874286	0.582932	0.0782256
0.581916	0.0946288	0.581916	0.0993018	0.581916	0.0940566	0.581916	0.0863318	0.581916	0.0772719
0.580978	0.0941997	0.580978	0.0987773	0.580978	0.093389	0.580978	0.0855212	0.580978	0.0762706
0.579963	0.0934367	0.579963	0.0979667	0.579963	0.092483	0.579963	0.0844722	0.579963	0.0753646
0.578948	0.0927691	0.578948	0.0973945	0.578948	0.0917201	0.578948	0.0836616	0.578948	0.0746017
0.577932	0.0921969	0.577932	0.0965838	0.577932	0.0909095	0.577932	0.082994	0.577932	0.0737433
0.576994	0.091434	0.576994	0.0962024	0.576994	0.0901465	0.576994	0.0820403	0.576994	0.0728374
0.575979	0.0909572	0.575979	0.0953441	0.575979	0.0894313	0.575979	0.081182	0.575979	0.0720744
0.574964	0.0902419	0.574964	0.0949149	0.574964	0.088716	0.574964	0.080276	0.574964	0.0712638
0.574026	0.0897174	0.574026	0.094295	0.574026	0.0878577	0.574026	0.0794654	0.574026	0.0704532
0.57301	0.0892882	0.57301	0.0941043	0.57301	0.0873809	0.57301	0.0788455	0.57301	0.0695949
0.571995	0.0885253	0.571995	0.0935798	0.571995	0.0863795	0.571995	0.0782733	0.571995	0.0688319
0.571057	0.0879054	0.571057	0.0928168	0.571057	0.0859504	0.571057	0.077415	0.571057	0.0679736
0.570042	0.0874763	0.570042	0.0924354	0.570042	0.0850444	0.570042	0.0766044	0.570042	0.0673537
0.569026	0.086761	0.569026	0.0918155	0.569026	0.0846629	0.569026	0.0758414	0.569026	0.0665908
0.568089	0.0864749	0.568089	0.0913863	0.568089	0.0837569	0.568089	0.0750785	0.568089	0.0658278
0.567073	0.0858073	0.567073	0.0906711	0.567073	0.0830417	0.567073	0.0744109	0.567073	0.065208
0.566057	0.0852351	0.566057	0.0902419	0.566057	0.0823264	0.566057	0.0738387	0.566057	0.064445
0.565042	0.0847583	0.565042	0.0894313	0.565042	0.0817542	0.565042	0.0732188	0.565042	0.0638251
0.564104	0.0842338	0.564104	0.0891452	0.564104	0.0809436	0.564104	0.0725513	0.564104	0.0632529
0.563088	0.0836139	0.563088	0.0884776	0.563088	0.0803714	0.563088	0.0717883	0.563088	0.0625377
0.562073	0.0831847	0.562073	0.0880008	0.562073	0.0797038	0.562073	0.0711207	0.562073	0.0617266
0.561135	0.0826602	0.561135	0.0876193	0.561135	0.0789409	0.561135	0.0704532	0.561135	0.061059
0.56012	0.0819926	0.56012	0.0870948	0.56012	0.078464	0.56012	0.0697379	0.56012	0.0603437
0.559104	0.0817065	0.559104	0.0863795	0.559104	0.0779395	0.559104	0.0691657	0.559104	0.0597239
0.558167	0.0812297	0.558167	0.0860457	0.558167	0.0771289	0.558167	0.0685935	0.558167	0.0590086
0.557151	0.0807052	0.557151	0.0853782	0.557151	0.0766997	0.557151	0.0680213	0.557151	0.0583887
0.556135	0.0800376	0.556135	0.0849013	0.556135	0.0761752	0.556135	0.0674491	0.556135	0.0577688
0.55512	0.0797992	0.55512	0.0845199	0.55512	0.0754123	0.55512	0.0669246	0.55512	0.0571966
0.554182	0.0791793	0.554182	0.0839477	0.554182	0.0750785	0.554182	0.0662093	0.554182	0.0566244
0.553166	0.0785117	0.553166	0.0834708	0.553166	0.0744109	0.553166	0.0653987	0.553166	0.0558138
0.552151	0.0782733	0.552151	0.0831847	0.552151	0.0736957	0.552151	0.0649219	0.552151	0.055337
0.551213	0.0775104	0.551213	0.0824218	0.551213	0.0730281	0.551213	0.064302	0.551213	0.054574
0.550198	0.0771289	0.550198	0.0819926	0.550198	0.0725989	0.550198	0.0637298	0.550198	0.0541449
0.549182	0.0766997	0.549182	0.0814681	0.549182	0.0720744	0.549182	0.0632052	0.549182	0.0537157
0.548244	0.0761752	0.548244	0.081039	0.548244	0.0712638	0.548244	0.0624418	0.548244	0.0528574
0.547229	0.0756984	0.547229	0.0805144	0.547229	0.0706916	0.547229	0.062108	0.547229	0.0524759
0.546213	0.0751739	0.546213	0.0800853	0.546213	0.0704055	0.546213	0.0612974	0.546213	0.0519991
0.545276	0.0747924	0.545276	0.0795131	0.545276	0.0696425	0.545276	0.0609636	0.545276	0.0514269
0.54426	0.0742679	0.54426	0.0790362	0.54426	0.069118	0.54426	0.0602961	0.54426	0.050807
0.543244	0.0737433	0.543244	0.0786548	0.543244	0.0684981	0.543244	0.0595808	0.543244	0.0502348
0.542229	0.0735049	0.542229	0.0782733	0.542229	0.0681643	0.542229	0.0594378	0.542229	0.049758
0.541291	0.072885	0.541291	0.0779872	0.541291	0.0675921	0.541291	0.0587225	0.541291	0.0490427
0.540276	0.071979	0.540276	0.077415	0.540276	0.0668769	0.540276	0.0580549	0.540276	0.0485182
0.53926	0.0719314	0.53926	0.0769382	0.53926	0.0664954	0.53926	0.0577211	0.53926	0.0480413
0.538322	0.0712638	0.538322	0.076509	0.538322	0.0659232	0.538322	0.0571012	0.538322	0.0475168
0.537307	0.070787	0.537307	0.0759368	0.537307	0.065351	0.537307	0.0565767	0.537307	0.0468493
0.536291	0.0703578	0.536291	0.07546	0.536291	0.0648265	0.536291	0.0559092	0.536291	0.0464201
0.535354	0.069881	0.535354	0.0749354	0.535354	0.0639682	0.535354	0.0554323	0.535354	0.0457525
0.534338	0.0691657	0.534338	0.0746493	0.534338	0.063539	0.534338	0.0547647	0.534338	0.0450373
0.533322	0.0687366	0.533322	0.0741248	0.533322	0.0630622	0.533322	0.0544786	0.533322	0.0446081
0.532307	0.0683074	0.532307	0.0734572	0.532307	0.0622988	0.532307	0.0540495	0.532307	0.0439882
0.531369	0.0677829	0.531369	0.0733142	0.531369	0.0616789	0.531369	0.0532866	0.531369	0.0435114
0.530354	0.0672584	0.530354	0.0726943	0.530354	0.0612974	0.530354	0.052762	0.530354	0.0430346
0.529338	0.0667815	0.529338	0.0720267	0.529338	0.0604868	0.529338	0.0522852	0.529338	0.0424623
0.5284	0.0663047	0.5284	0.0715976	0.5284	0.0598669	0.5284	0.051856	0.5284	0.0419855
0.527385	0.0655894	0.527385	0.07093	0.527385	0.0593424	0.527385	0.0513792	0.527385	0.0415564
0.526369	0.0651603	0.526369	0.0704532	0.526369	0.0586748	0.526369	0.0509024	0.526369	0.0409842
0.525432	0.0647311	0.525432	0.069881	0.525432	0.058198	0.525432	0.0503302	0.525432	0.0406027
0.524416	0.0640159	0.524416	0.0692611	0.524416	0.0574827	0.524416	0.0497103	0.524416	0.0400782
0.5234	0.0634913	0.5234	0.0686889	0.5234	0.0569105	0.5234	0.0492334	0.5234	0.0396013
0.522463	0.0630622	0.522463	0.0680213	0.522463	0.0563383	0.522463	0.0487566	0.522463	0.0389814
0.521447	0.0620127	0.521447	0.0674014	0.521447	0.0557661	0.521447	0.0483751	0.521447	0.0386477
0.520432	0.0616312	0.520432	0.0670676	0.520432	0.0553846	0.520432	0.0477552	0.520432	0.0382185
0.519416	0.061059	0.519416	0.066257	0.519416	0.0547647	0.519416	0.0472307	0.519416	0.0375986
0.518478	0.0604868	0.518478	0.0656848	0.518478	0.0540972	0.518478	0.0467062	0.518478	0.0371218
0.517463	0.0597715	0.517463	0.0649695	0.517463	0.053668	0.517463	0.0462294	0.517463	0.0368357
0.516447	0.0589609	0.516447	0.0643497	0.516447	0.0530481	0.516447	0.0455141	0.516447	0.0362158
0.51551	0.0585318	0.51551	0.0635867	0.51551	0.052619	0.51551	0.045085	0.51551	0.0357389
0.514494	0.0576258	0.514494	0.0630622	0.514494	0.051856	0.514494	0.0444651	0.514494	0.0353575
0.513478	0.0570536	0.513478	0.0622988	0.513478	0.0515223	0.513478	0.0439882	0.513478	0.0347853
0.512541	0.0563383	0.512541	0.0616312	0.512541	0.0509501	0.512541	0.0435591	0.512541	0.0344038
0.511525	0.0559568	0.511525	0.0612974	0.511525	0.0505686	0.511525	0.0429392	0.511525	0.03407
0.510509	0.0549555	0.510509	0.0604391	0.510509	0.0499487	0.510509	0.042367	0.510509	0.0335932
0.509494	0.0543356	0.509494	0.0596762	0.509494	0.0494242	0.509494	0.0418901	0.509494	0.0330687
0.508556	0.0530481	0.508556	0.0588655	0.508556	0.0487566	0.508556	0.0411749	0.508556	0.0324965
0.507541	0.0524282	0.507541	0.0582457	0.507541	0.0481844	0.507541	0.0407934	0.507541	0.0320673
0.506525	0.0514746	0.506525	0.057292	0.506525	0.0473738	0.506525	0.0401258	0.506525	0.0316381
0.505588	0.0508547	0.505588	0.0563383	0.505588	0.0468016	0.505588	0.0397444	0.505588	0.031209
0.504572	0.0500441	0.504572	0.0559092	0.504572	0.0462294	0.504572	0.0389814	0.504572	0.0306368
0.503556	0.0492811	0.503556	0.0548124	0.503556	0.0454187	0.503556	0.0386953	0.503556	0.0302076
0.502619	0.0478983	0.502619	0.0540495	0.502619	0.0446558	0.502619	0.0380278	0.502619	0.0299692
0.501603	0.0475168	0.501603	0.0532866	0.501603	0.0437975	0.501603	0.0373125	0.501603	0.0293493
0.500587	0.0464201	0.500587	0.0522375	0.500587	0.0432253	0.500587	0.0369787	0.500587	0.0287771
0.49965	0.045228	0.49965	0.0517607	0.49965	0.0423193	0.49965	0.0361204	0.49965	0.0283003
0.498634	0.0443697	0.498634	0.050807	0.498634	0.0417471	0.498634	0.0356913	0.498634	0.0281572
0.497619	0.043416	0.497619	0.0499487	0.497619	0.0407934	0.497619	0.0350237	0.497619	0.027442
0.496603	0.0423193	0.496603	0.0492811	0.496603	0.0403643	0.496603	0.0345945	0.496603	0.0268698
0.495666	0.0408888	0.495666	0.0478983	0.495666	0.0394583	0.495666	0.033927	0.495666	0.0265837
0.49465	0.0402689	0.49465	0.0467539	0.49465	0.0389338	0.49465	0.0332117	0.49465	0.0262499
0.493635	0.0387907	0.493635	0.0458479	0.493635	0.0377893	0.493635	0.0327826	0.493635	0.0258207
0.492697	0.0380278	0.492697	0.0444651	0.492697	0.0373602	0.492697	0.032115	0.492697	0.0252008
0.491682	0.0365019	0.491682	0.0434637	0.491682	0.0366449	0.491682	0.0317335	0.491682	0.024724
0.490666	0.0356436	0.490666	0.0423193	0.490666	0.0357866	0.490666	0.0309229	0.490666	0.0241995
0.489729	0.0342131	0.489729	0.0411749	0.489729	0.0347853	0.489729	0.0305414	0.489729	0.0238657
0.488713	0.0329256	0.488713	0.0398874	0.488713	0.0341177	0.488713	0.0297785	0.488713	0.0232458
0.487698	0.0315428	0.487698	0.0389814	0.487698	0.0333071	0.487698	0.0291586	0.487698	0.0229597
0.486682	0.030303	0.486682	0.0374079	0.486682	0.0325441	0.486682	0.0286341	0.486682	0.0224829
0.485744	0.0290155	0.485744	0.0362635	0.485744	0.0318289	0.485744	0.0278711	0.485744	0.021863
0.484729	0.0273466	0.484729	0.0346899	0.484729	0.0307322	0.484729	0.0272989	0.484729	0.0215769
0.483713	0.0259161	0.483713	0.0335932	0.483713	0.0301123	0.483713	0.026679	0.483713	0.0208139
0.482776	0.0244856	0.482776	0.0320673	0.482776	0.0289202	0.482776	0.025773	0.482776	0.0204325
0.48176	0.0229597	0.48176	0.0305891	0.48176	0.0282526	0.48176	0.0252485	0.48176	0.0200033
0.480744	0.0211477	0.480744	0.0288248	0.480744	0.027442	0.480744	0.0245333	0.480744	0.0196218
0.479807	0.0200033	0.479807	0.0279188	0.479807	0.0267744	0.479807	0.0240564	0.479807	0.0192881
0.478791	0.018096	0.478791	0.0259638	0.478791	0.0257254	0.478791	0.0233889	0.478791	0.0187635
0.477776	0.0161886	0.477776	0.0245333	0.477776	0.024724	0.477776	0.0225306	0.477776	0.0182867
0.476838	0.014472	0.476838	0.0225306	0.476838	0.0241518	0.476838	0.0220537	0.476838	0.0179529
0.475822	0.0122309	0.475822	0.0211477	0.475822	0.0227213	0.475822	0.0209093	0.475822	0.0173807
0.474807	0.0103712	0.474807	0.0190496	0.474807	0.0220537	0.474807	0.0202894	0.474807	0.0167608
0.473791	0.00884533	0.473791	0.0174284	0.473791	0.0210047	0.473791	0.0196218	0.473791	0.016284
0.472854	0.00641346	0.472854	0.0153303	0.472854	0.019908	0.472854	0.0189543	0.472854	0.0159025
0.471838	0.00436306	0.471838	0.0136614	0.471838	0.0190496	0.471838	0.018096	0.471838	0.0153303
0.470822	0.00231266	0.470822	0.0115156	0.470822	0.0178099	0.470822	0.0174761	0.470822	0.0149965
0.469885	-2.38419e-05	0.469885	0.00946522	0.469885	0.0170469	0.469885	0.0167608	0.469885	0.014329
0.468869	-0.00240803	0.468869	0.00751019	0.468869	0.0157595	0.468869	0.0157595	0.468869	0.0140429
0.467854	-0.00503063	0.467854	0.0054121	0.467854	0.0149012	0.467854	0.0150442	0.467854	0.0136137
0.466916	-0.00731945	0.466916	0.00274181	0.466916	0.0138521	0.466916	0.014329	0.466916	0.0131369
0.4659	-0.00927448	0.4659	0.000882149	0.4659	0.0127077	0.4659	0.0132322	0.4659	0.0126123
0.464885	-0.0123739	0.464885	-0.00164509	0.464885	0.0114679	0.464885	0.0126123	0.464885	0.0120401
0.463947	-0.0149965	0.463947	-0.00407696	0.463947	0.0103235	0.463947	0.0120878	0.463947	0.0118017
0.462932	-0.0175714	0.462932	-0.00684261	0.462932	0.00913143	0.462932	0.010848	0.462932	0.0109434
0.461916	-0.0205755	0.461916	-0.0089407	0.461916	0.00803471	0.461916	0.0101328	0.461916	0.0105619
0.4609	-0.0231981	0.4609	-0.0115156	0.4609	0.00660419	0.4609	0.00936985	0.4609	0.0100851
0.459963	-0.0262022	0.459963	-0.014472	0.459963	0.00536442	0.459963	0.00836849	0.459963	0.00970364
0.458947	-0.0293016	0.458947	-0.0172853	0.458947	0.00402927	0.458947	0.00755787	0.458947	0.00908375
0.457932	-0.032258	0.457932	-0.0199556	0.457932	0.0027895	0.457932	0.00660419	0.457932	0.00846386
0.456994	-0.0355005	0.456994	-0.0224352	0.456994	0.0015974	0.456994	0.00574589	0.456994	0.00793934
0.455978	-0.0388861	0.455978	-0.0257254	0.455978	-0.000166893	0.455978	0.00498295	0.455978	0.00765324
0.454963	-0.0420332	0.454963	-0.0290155	0.454963	-0.00107288	0.454963	0.00388622	0.454963	0.00698566
0.454025	-0.046134	0.454025	-0.0320196	0.454025	-0.00236034	0.454025	0.0027895	0.454025	0.00646114
0.45301	-0.0495195	0.45301	-0.0351667	0.45301	-0.00383854	0.45301	0.00188351	0.45301	0.00593662
0.451994	-0.0532866	0.451994	-0.0383615	0.451994	-0.00536442	0.451994	0.00107288	0.451994	0.0054121
0.450978	-0.0568628	0.450978	-0.0417471	0.450978	-0.00674725	0.450978	2.38419e-05	0.450978	0.00493526
0.450041	-0.0609159	0.450041	-0.0451326	0.450041	-0.00822544	0.450041	-0.000977516	0.450041	0.00412464
0.449025	-0.0636344	0.449025	-0.0478983	0.449025	-0.00936985	0.449025	-0.00154972	0.449025	0.00393391
0.448009	-0.0679736	0.448009	-0.051713	0.448009	-0.0109911	0.448009	-0.0027895	0.448009	0.00355244
0.447072	-0.0716929	0.447072	-0.05548	0.447072	-0.01266	0.447072	-0.00379086	0.447072	0.00293255
0.446056	-0.0766044	0.446056	-0.059247	0.446056	-0.0141382	0.446056	-0.00503063	0.446056	0.00216961
0.445041	-0.0805144	0.445041	-0.0626807	0.445041	-0.0158072	0.445041	-0.00627041	0.445041	0.00169277
0.444103	-0.084949	0.444103	-0.067163	0.444103	-0.0175714	0.444103	-0.00712872	0.444103	0.000977516
0.443088	-0.0896697	0.443088	-0.0711684	0.443088	-0.0193834	0.443088	-0.00836849	0.443088	0.000309944
0.442072	-0.0938182	0.442072	-0.0752692	0.442072	-0.0206232	0.442072	-0.00956059	0.442072	-0.00026226
0.441134	-0.0987296	0.441134	-0.0796084	0.441134	-0.0225782	0.441134	-0.0106573	0.441134	-0.000929832
0.440119	-0.102926	0.440119	-0.0839	0.440119	-0.0242472	0.440119	-0.0119448	0.440119	-0.00154972
0.439103	-0.108409	0.439103	-0.0879054	0.439103	-0.0262976	0.439103	-0.0129461	0.439103	-0.00197887
0.438087	-0.113607	0.438087	-0.0923877	0.438087	-0.0279665	0.438087	-0.0142336	0.438087	-0.00264645
0.43715	-0.117946	0.43715	-0.0965362	0.43715	-0.0299215	0.43715	-0.0153303	0.43715	-0.00317097
0.436134	-0.123287	0.436134	-0.101448	0.436134	-0.0316858	0.436134	-0.0167131	0.436134	-0.00393391
0.435119	-0.128294	0.435119	-0.106025	0.435119	-0.0337362	0.435119	-0.0179052	0.435119	-0.00436306
0.434181	-0.133491	0.434181	-0.110984	0.434181	-0.0357866	0.434181	-0.0192404	0.434181	-0.00498295
0.433166	-0.13907	0.433166	-0.116086	0.433166	-0.0377417	0.433166	-0.0208139	0.433166	-0.0056982
0.43215	-0.144315	0.43215	-0.120664	0.43215	-0.0397921	0.43215	-0.0219107	0.43215	-0.00631809
0.431212	-0.149847	0.431212	-0.125385	0.431212	-0.0413656	0.431212	-0.0232458	0.431212	-0.00703335
0.430197	-0.155569	0.430197	-0.130487	0.430197	-0.0436544	0.430197	-0.024581	0.430197	-0.00770092
0.429181	-0.160957	0.429181	-0.135494	0.429181	-0.0458479	0.429181	-0.0259638	0.429181	-0.00846386
0.428165	-0.166679	0.428165	-0.140548	0.428165	-0.0478506	0.428165	-0.0275373	0.428165	-0.00913143
0.427228	-0.171781	0.427228	-0.14565	0.427228	-0.0497103	0.427228	-0.0288725	0.427228	-0.00965595
0.426212	-0.178266	0.426212	-0.151182	0.426212	-0.0519037	0.426212	-0.0303984	0.426212	-0.0106573
0.425197	-0.183559	0.425197	-0.155759	0.425197	-0.0541449	0.425197	-0.0317812	0.425197	-0.0115633
0.424259	-0.189901	0.424259	-0.161481	0.424259	-0.0564337	0.424259	-0.0331163	0.424259	-0.0120878
0.423244	-0.195719	0.423244	-0.167203	0.423244	-0.0586271	0.423244	-0.0344515	0.423244	-0.0128031
0.422228	-0.201536	0.422228	-0.172449	0.422228	-0.0609159	0.422228	-0.0359297	0.422228	-0.0134706
0.42129	-0.207306	0.42129	-0.177694	0.42129	-0.0630145	0.42129	-0.0375509	0.42129	-0.0142336
0.420275	-0.213028	0.420275	-0.183416	0.420275	-0.0655417	0.420275	-0.0395536	0.420275	-0.0149965
0.419259	-0.218941	0.419259	-0.189186	0.419259	-0.0676398	0.419259	-0.040555	0.419259	-0.0158072
0.418322	-0.222517	0.418322	-0.19281	0.418322	-0.0696902	0.418322	-0.0422239	0.418322	-0.016427
0.417306	-0.228811	0.417306	-0.198961	0.417306	-0.0723605	0.417306	-0.0437021	0.417306	-0.0173807
0.41629	-0.234819	0.41629	-0.204111	0.41629	-0.0746493	0.41629	-0.0454187	0.41629	-0.0183344
0.415275	-0.241066	0.415275	-0.210167	0.415275	-0.0777011	0.415275	-0.04704	0.415275	-0.0188589
0.414337	-0.246979	0.414337	-0.215555	0.414337	-0.0799422	0.414337	-0.0488997	0.414337	-0.0195265
0.413321	-0.253798	0.413321	-0.221659	0.413321	-0.0830894	0.413321	-0.0504732	0.413321	-0.0205755
0.412306	-0.258709	0.412306	-0.227619	0.412306	-0.0849967	0.412306	-0.0523806	0.412306	-0.0217676
0.411368	-0.264812	0.411368	-0.23315	0.411368	-0.0880008	0.411368	-0.0539064	0.411368	-0.0222445
0.410353	-0.270535	0.410353	-0.238873	0.410353	-0.0903373	0.410353	-0.0557184	0.410353	-0.0231981
0.409338	-0.27578	0.409338	-0.244976	0.409338	-0.0929599	0.409338	-0.0575781	0.409338	-0.0240088
0.4084	-0.28174	0.4084	-0.250221	0.4084	-0.0957255	0.4084	-0.0594854	0.4084	-0.0250101
0.407385	-0.287987	0.407385	-0.255037	0.407385	-0.0987773	0.407385	-0.0611544	0.407385	-0.0260115
0.406369	-0.293137	0.406369	-0.261332	0.406369	-0.101209	0.406369	-0.0631576	0.406369	-0.0266314
0.405354	-0.299335	0.405354	-0.26672	0.405354	-0.103927	0.405354	-0.0650649	0.405354	-0.0278234
0.404416	-0.304581	0.404416	-0.272203	0.404416	-0.106693	0.404416	-0.0667815	0.404416	-0.0286818
0.4034	-0.309635	0.4034	-0.277687	0.4034	-0.109506	0.4034	-0.0688319	0.4034	-0.0296831
0.402385	-0.314642	0.402385	-0.282551	0.402385	-0.112319	0.402385	-0.0707393	0.402385	-0.0304937
0.401447	-0.320555	0.401447	-0.288225	0.401447	-0.115371	0.401447	-0.0725989	0.401447	-0.0318766
0.400432	-0.325085	0.400432	-0.29285	0.400432	-0.11766	0.400432	-0.074697	0.400432	-0.0325441
0.399416	-0.330664	0.399416	-0.298	0.399416	-0.120998	0.399416	-0.076509	0.399416	-0.0334978
0.398479	-0.335289	0.398479	-0.30315	0.398479	-0.123668	0.398479	-0.0782733	0.398479	-0.0344992
0.397463	-0.340392	0.397463	-0.308348	0.397463	-0.126434	0.397463	-0.0804667	0.397463	-0.0354052
0.396447	-0.344779	0.396447	-0.313069	0.396447	-0.129772	0.396447	-0.0826125	0.396447	-0.0364065
0.39551	-0.348736	0.39551	-0.317694	0.39551	-0.132585	0.39551	-0.0845199	0.39551	-0.0374079
0.394494	-0.353838	0.394494	-0.322463	0.394494	-0.135494	0.394494	-0.0865226	0.394494	-0.038743
0.393478	-0.356843	0.393478	-0.327326	0.393478	-0.138307	0.393478	-0.0886683	0.393478	-0.0397921
0.392463	-0.360991	0.392463	-0.331475	0.392463	-0.141502	0.392463	-0.0908141	0.392463	-0.040555
0.391525	-0.364615	0.391525	-0.335623	0.391525	-0.144458	0.391525	-0.0930076	0.391525	-0.0419855
0.39051	-0.368716	0.39051	-0.339724	0.39051	-0.147367	0.39051	-0.0950103	0.39051	-0.0427961
0.389494	-0.372626	0.389494	-0.343825	0.389494	-0.150371	0.389494	-0.0971084	0.389494	-0.0439405
0.388556	-0.375296	0.388556	-0.346781	0.388556	-0.153327	0.388556	-0.0992064	0.388556	-0.0449896
0.387541	-0.376584	0.387541	-0.348593	0.387541	-0.155712	0.387541	-0.100971	0.387541	-0.0460863
0.386525	-0.380541	0.386525	-0.353219	0.386525	-0.158763	0.386525	-0.103307	0.386525	-0.0473738
0.385588	-0.383259	0.385588	-0.356604	0.385588	-0.161672	0.385588	-0.105596	0.385588	-0.0486135
0.384572	-0.38674	0.384572	-0.360276	0.384572	-0.165248	0.384572	-0.10779	0.384572	-0.0498056
0.383556	-0.389458	0.383556	-0.363423	0.383556	-0.167871	0.383556	-0.109935	0.383556	-0.0509977
0.382541	-0.391699	0.382541	-0.366284	0.382541	-0.17097	0.382541	-0.112606	0.382541	-0.0519991
0.381603	-0.394417	0.381603	-0.369145	0.381603	-0.173927	0.381603	-0.114847	0.381603	-0.0535727
0.380588	-0.396468	0.380588	-0.37234	0.380588	-0.177074	0.380588	-0.117136	0.380588	-0.054574
0.379572	-0.399329	0.379572	-0.375296	0.379572	-0.179744	0.379572	-0.119377	0.379572	-0.0557661
0.378634	-0.400712	0.378634	-0.377203	0.378634	-0.182367	0.378634	-0.121713	0.378634	-0.0573874
0.377619	-0.401856	0.377619	-0.379349	0.377619	-0.185514	0.377619	-0.124002	0.377619	-0.0582457
0.376603	-0.404717	0.376603	-0.381924	0.376603	-0.188709	0.376603	-0.126338	0.376603	-0.0597715
0.375666	-0.405385	0.375666	-0.384404	0.375666	-0.19157	0.375666	-0.12877	0.375666	-0.0612974
0.37465	-0.407197	0.37465	-0.386693	0.37465	-0.19467	0.37465	-0.13125	0.37465	-0.0625377
0.373634	-0.407673	0.373634	-0.388123	0.373634	-0.197578	0.373634	-0.133253	0.373634	-0.0639205
0.372697	-0.409056	0.372697	-0.389983	0.372697	-0.200439	0.372697	-0.135828	0.372697	-0.0651603
0.371681	-0.409771	0.371681	-0.391604	0.371681	-0.2033	0.371681	-0.137973	0.371681	-0.0664954
0.370666	-0.410439	0.370666	-0.393607	0.370666	-0.206114	0.370666	-0.14031	0.370666	-0.0677352
0.36965	-0.411202	0.36965	-0.394846	0.36965	-0.20907	0.36965	-0.142742	0.36965	-0.0692611
0.368712	-0.41144	0.368712	-0.395419	0.368712	-0.211931	0.368712	-0.145078	0.368712	-0.0705962
0.367697	-0.412442	0.367697	-0.396658	0.367697	-0.214554	0.367697	-0.147367	0.367697	-0.0719314
0.366681	-0.412442	0.366681	-0.397755	0.366681	-0.21751	0.366681	-0.149322	0.366681	-0.0734572
0.365744	-0.412334	0.365744	-0.398184	0.365744	-0.220228	0.365744	-0.151897	0.365744	-0.0749831
0.364728	-0.412251	0.364728	-0.399567	0.364728	-0.223137	0.364728	-0.154329	0.364728	-0.0763659
0.363712	-0.412203	0.363712	-0.400092	0.363712	-0.225998	0.363712	-0.156713	0.363712	-0.0777965
0.362775	-0.41206	0.362775	-0.40033	0.362775	-0.228859	0.362775	-0.15905	0.362775	-0.0790839
0.361759	-0.411345	0.361759	-0.400425	0.361759	-0.231863	0.361759	-0.161434	0.361759	-0.0808959
0.360744	-0.410677	0.360744	-0.400521	0.360744	-0.234104	0.360744	-0.163913	0.360744	-0.082231
0.359728	-0.410105	0.359728	-0.401331	0.359728	-0.236822	0.359728	-0.166202	0.359728	-0.0838523
0.35879	-0.409199	0.35879	-0.401188	0.35879	-0.239159	0.35879	-0.168682	0.35879	-0.0852828
0.357775	-0.408484	0.357775	-0.400902	0.357775	-0.241829	0.357775	-0.171018	0.357775	-0.086904
0.356759	-0.408436	0.356759	-0.400616	0.356759	-0.244499	0.356759	-0.173498	0.356759	-0.0883822
0.355822	-0.406386	0.355822	-0.399567	0.355822	-0.246311	0.355822	-0.175262	0.355822	-0.0896697
0.354806	-0.4061	0.354806	-0.399424	0.354806	-0.248981	0.354806	-0.177932	0.354806	-0.0912433
0.35379	-0.404908	0.35379	-0.399138	0.35379	-0.251318	0.35379	-0.18003	0.35379	-0.0930076
0.352853	-0.404145	0.352853	-0.398709	0.352853	-0.25375	0.352853	-0.182367	0.352853	-0.0943904
0.351837	-0.40343	0.351837	-0.398041	0.351837	-0.256134	0.351837	-0.184894	0.351837	-0.0960116
0.350821	-0.401236	0.350821	-0.397421	0.350821	-0.25828	0.350821	-0.186992	0.350821	-0.0977283
0.349884	-0.400568	0.349884	-0.396897	0.349884	-0.260616	0.349884	-0.18952	0.349884	-0.0992064
0.348868	-0.399758	0.348868	-0.396468	0.348868	-0.262857	0.348868	-0.191713	0.348868	-0.100971
0.347853	-0.39828	0.347853	-0.395133	0.347853	-0.265003	0.347853	-0.193907	0.347853	-0.10283
0.346837	-0.396897	0.346837	-0.394274	0.346837	-0.267197	0.346837	-0.196053	0.346837	-0.10407
0.3459	-0.395466	0.3459	-0.393702	0.3459	-0.269629	0.3459	-0.198294	0.3459	-0.105882
0.344884	-0.39437	0.344884	-0.392653	0.344884	-0.271584	0.344884	-0.200583	0.344884	-0.107456
0.343868	-0.392653	0.343868	-0.39127	0.343868	-0.273539	0.343868	-0.202681	0.343868	-0.109315
0.342931	-0.391413	0.342931	-0.390173	0.342931	-0.275494	0.342931	-0.204826	0.342931	-0.110889
0.341915	-0.389887	0.341915	-0.389267	0.341915	-0.277401	0.341915	-0.207258	0.341915	-0.112367
0.340899	-0.388314	0.340899	-0.38798	0.340899	-0.279547	0.340899	-0.209356	0.340899	-0.114227
0.339962	-0.386502	0.339962	-0.387026	0.339962	-0.281073	0.339962	-0.211311	0.339962	-0.116134
0.338946	-0.385262	0.338946	-0.3855	0.338946	-0.282694	0.338946	-0.2136	0.338946	-0.117994
0.337931	-0.38345	0.337931	-0.38407	0.337931	-0.28484	0.337931	-0.21546	0.337931	-0.119472
0.336993	-0.381829	0.336993	-0.38283	0.336993	-0.286413	0.336993	-0.217653	0.336993	-0.121093
0.335978	-0.38016	0.335978	-0.38159	0.335978	-0.28813	0.335978	-0.219751	0.335978	-0.122905
0.334962	-0.379158	0.334962	-0.380255	0.334962	-0.289608	0.334962	-0.221706	0.334962	-0.124574
0.333946	-0.376774	0.333946	-0.379111	0.333946	-0.291277	0.333946	-0.223661	0.333946	-0.12672
0.333009	-0.375296	0.333009	-0.377299	0.333009	-0.292612	0.333009	-0.225473	0.333009	-0.128294
0.331993	-0.373866	0.331993	-0.375916	0.331993	-0.2939	0.331993	-0.227381	0.331993	-0.129962
0.330977	-0.372244	0.330977	-0.374199	0.330977	-0.295473	0.330977	-0.229002	0.330977	-0.131727
0.33004	-0.370718	0.33004	-0.373007	0.33004	-0.296951	0.33004	-0.230909	0.33004	-0.133348
0.329024	-0.368668	0.329024	-0.371386	0.329024	-0.298048	0.329024	-0.232721	0.329024	-0.135112
0.328009	-0.367476	0.328009	-0.369717	0.328009	-0.299479	0.328009	-0.234867	0.328009	-0.136734
0.327071	-0.365378	0.327071	-0.368096	0.327071	-0.300575	0.327071	-0.236441	0.327071	-0.13845
0.326056	-0.363995	0.326056	-0.366951	0.326056	-0.302006	0.326056	-0.238491	0.326056	-0.140691
0.32504	-0.361611	0.32504	-0.36471	0.32504	-0.302149	0.32504	-0.239731	0.32504	-0.141979
0.324025	-0.359894	0.324025	-0.363328	0.324025	-0.303198	0.324025	-0.241209	0.324025	-0.143457
0.323087	-0.358798	0.323087	-0.361611	0.323087	-0.304485	0.323087	-0.243212	0.323087	-0.145507
0.322072	-0.356938	0.322072	-0.360228	0.322072	-0.305677	0.322072	-0.244738	0.322072	-0.147319
0.321056	-0.355031	0.321056	-0.358559	0.321056	-0.306488	0.321056	-0.246597	0.321056	-0.149227
0.320119	-0.353695	0.320119	-0.356986	0.320119	-0.307537	0.320119	-0.24798	0.320119	-0.150848
0.319103	-0.351931	0.319103	-0.35546	0.319103	-0.308252	0.319103	-0.249411	0.319103	-0.15266
0.318088	-0.350453	0.318088	-0.354029	0.318088	-0.309397	0.318088	-0.251509	0.318088	-0.154663
0.31715	-0.348975	0.31715	-0.352313	0.31715	-0.310207	0.31715	-0.253035	0.31715	-0.156236
0.316134	-0.347163	0.316134	-0.35093	0.316134	-0.310875	0.316134	-0.254465	0.316134	-0.157953
0.315119	-0.345875	0.315119	-0.349308	0.315119	-0.311161	0.315119	-0.255514	0.315119	-0.159717
0.314181	-0.343729	0.314181	-0.347783	0.314181	-0.312019	0.314181	-0.257231	0.314181	-0.161195
0.313166	-0.34249	0.313166	-0.346352	0.313166	-0.312735	0.313166	-0.258566	0.313166	-0.163007
0.31215	-0.340821	0.31215	-0.344874	0.31215	-0.313164	0.31215	-0.259806	0.31215	-0.164772
0.311134	-0.3392	0.311134	-0.343491	0.311134	-0.313498	0.311134	-0.260902	0.311134	-0.166679
0.310197	-0.337626	0.310197	-0.341774	0.310197	-0.313784	0.310197	-0.262381	0.310197	-0.168205
0.309181	-0.3361	0.309181	-0.34063	0.309181	-0.314785	0.309181	-0.263906	0.309181	-0.169826
0.308166	-0.334622	0.308166	-0.338913	0.308166	-0.315119	0.308166	-0.265289	0.308166	-0.171829
0.307228	-0.333239	0.307228	-0.337388	0.307228	-0.31531	0.307228	-0.266052	0.307228	-0.173259
0.306212	-0.331952	0.306212	-0.336339	0.306212	-0.315358	0.306212	-0.267149	0.306212	-0.175024
0.305197	-0.329806	0.305197	-0.334479	0.305197	-0.316121	0.305197	-0.268389	0.305197	-0.176645
0.304259	-0.328661	0.304259	-0.33343	0.304259	-0.316168	0.304259	-0.269295	0.304259	-0.178171
0.303244	-0.327899	0.303244	-0.331522	0.303244	-0.316073	0.303244	-0.270582	0.303244	-0.180078
0.302228	-0.326277	0.302228	-0.330378	0.302228	-0.316359	0.302228	-0.271488	0.302228	-0.181652
0.301212	-0.324322	0.301212	-0.328852	0.301212	-0.31655	0.301212	-0.272442	0.301212	-0.182939
0.300275	-0.323273	0.300275	-0.327422	0.300275	-0.316407	0.300275	-0.273539	0.300275	-0.18456
0.299259	-0.32189	0.299259	-0.326325	0.299259	-0.316407	0.299259	-0.274302	0.299259	-0.186325
0.298244	-0.320603	0.298244	-0.325133	0.298244	-0.316311	0.298244	-0.275208	0.298244	-0.187946
0.297306	-0.319029	0.297306	-0.323607	0.297306	-0.316502	0.297306	-0.275923	0.297306	-0.189329
0.29629	-0.31798	0.29629	-0.322749	0.29629	-0.316311	0.29629	-0.276733	0.29629	-0.190903
0.295275	-0.31655	0.295275	-0.321127	0.295275	-0.316359	0.295275	-0.277401	0.295275	-0.192429
0.294337	-0.314642	0.294337	-0.31922	0.294337	-0.316013	0.294337	-0.278069	0.294337	-0.193382
0.293322	-0.31345	0.293322	-0.317694	0.293322	-0.315644	0.293322	-0.278355	0.293322	-0.194908
0.292306	-0.311876	0.292306	-0.316788	0.292306	-0.315739	0.292306	-0.279356	0.292306	-0.196482
0.291368	-0.311209	0.291368	-0.315119	0.291368	-0.315691	0.291368	-0.280071	0.291368	-0.197817
0.290353	-0.309874	0.290353	-0.314261	0.290353	-0.315262	0.290353	-0.28031	0.290353	-0.1992
0.289337	-0.308348	0.289337	-0.312926	0.289337	-0.315024	0.289337	-0.28112	0.289337	-0.200487
0.288321	-0.307251	0.288321	-0.311495	0.288321	-0.31469	0.288321	-0.281883	0.288321	-0.201918
0.287384	-0.306393	0.287384	-0.310303	0.287384	-0.314452	0.287384	-0.282551	0.287384	-0.203253
0.286368	-0.305105	0.286368	-0.309158	0.286368	-0.314499	0.286368	-0.282837	0.286368	-0.204397
0.285353	-0.30377	0.285353	-0.308348	0.285353	-0.313736	0.285353	-0.283266	0.285353	-0.205637
0.284415	-0.302816	0.284415	-0.306774	0.284415	-0.313641	0.284415	-0.283743	0.284415	-0.207067
0.2834	-0.301291	0.2834	-0.305725	0.2834	-0.313212	0.2834	-0.284124	0.2834	-0.208307
0.282384	-0.299955	0.282384	-0.30439	0.282384	-0.313069	0.282384	-0.284506	0.282384	-0.209404
0.281446	-0.298906	0.281446	-0.303055	0.281446	-0.312449	0.281446	-0.28484	0.281446	-0.210596
0.280431	-0.297762	0.280431	-0.302101	0.280431	-0.311924	0.280431	-0.28503	0.280431	-0.211693
0.279415	-0.296713	0.279415	-0.301004	0.279415	-0.311447	0.279415	-0.285412	0.279415	-0.212599
0.278399	-0.295759	0.278399	-0.299574	0.278399	-0.310875	0.278399	-0.285746	0.278399	-0.214315
0.277462	-0.294567	0.277462	-0.298525	0.277462	-0.310446	0.277462	-0.285603	0.277462	-0.215317
0.276446	-0.293804	0.276446	-0.297333	0.276446	-0.309921	0.276446	-0.286127	0.276446	-0.21627
0.275431	-0.292612	0.275431	-0.296284	0.275431	-0.309587	0.275431	-0.286222	0.275431	-0.217224
0.274493	-0.291372	0.274493	-0.295092	0.274493	-0.309158	0.274493	-0.286604	0.274493	-0.218225
0.273478	-0.290466	0.273478	-0.293947	0.273478	-0.308109	0.273478	-0.286318	0.273478	-0.219131
0.272462	-0.289608	0.272462	-0.293089	0.272462	-0.307775	0.272462	-0.286699	0.272462	-0.220181
0.271524	-0.288511	0.271524	-0.291801	0.271524	-0.306965	0.271524	-0.286652	0.271524	-0.221134
0.270509	-0.28751	0.270509	-0.291468	0.270509	-0.306583	0.270509	-0.286556	0.270509	-0.222374
0.269493	-0.286556	0.269493	-0.29018	0.269493	-0.305964	0.269493	-0.286461	0.269493	-0.222803
0.268556	-0.28565	0.268556	-0.288988	0.268556	-0.305201	0.268556	-0.286652	0.268556	-0.223757
0.26754	-0.284649	0.26754	-0.288225	0.26754	-0.304533	0.26754	-0.286461	0.26754	-0.224567
0.266524	-0.283504	0.266524	-0.286842	0.266524	-0.304104	0.266524	-0.286699	0.266524	-0.22533
0.265509	-0.282694	0.265509	-0.286127	0.265509	-0.303579	0.265509	-0.286556	0.265509	-0.226141
0.264571	-0.281645	0.264571	-0.285078	0.264571	-0.302864	0.264571	-0.285984	0.264571	-0.226904
0.263556	-0.280548	0.263556	-0.283981	0.263556	-0.301767	0.263556	-0.285603	0.263556	-0.227095
0.26254	-0.279785	0.26254	-0.283314	0.26254	-0.301291	0.26254	-0.285603	0.26254	-0.227858
0.261602	-0.278831	0.261602	-0.282169	0.261602	-0.300432	0.261602	-0.28565	0.261602	-0.22843
0.260587	-0.277735	0.260587	-0.281168	0.260587	-0.300146	0.260587	-0.285507	0.260587	-0.229193
0.259571	-0.277544	0.259571	-0.280548	0.259571	-0.299622	0.259571	-0.285078	0.259571	-0.229574
0.258634	-0.276161	0.258634	-0.27969	0.258634	-0.298859	0.258634	-0.284792	0.258634	-0.230051
0.257618	-0.275446	0.257618	-0.278831	0.257618	-0.298334	0.257618	-0.284554	0.257618	-0.230766
0.256602	-0.274302	0.256602	-0.277639	0.256602	-0.297667	0.256602	-0.284697	0.256602	-0.2311
0.255587	-0.273968	0.255587	-0.277067	0.255587	-0.296999	0.255587	-0.283981	0.255587	-0.231911
0.254649	-0.272823	0.254649	-0.276352	0.254649	-0.29657	0.254649	-0.283934	0.254649	-0.232292
0.253633	-0.272013	0.253633	-0.275589	0.253633	-0.295712	0.253633	-0.283409	0.253633	-0.232769
0.252618	-0.271345	0.252618	-0.274635	0.252618	-0.295187	0.252618	-0.283075	0.252618	-0.233103
0.25168	-0.270582	0.25168	-0.273634	0.25168	-0.294567	0.25168	-0.282837	0.25168	-0.233437
0.250665	-0.270248	0.250665	-0.272633	0.250665	-0.2939	0.250665	-0.282455	0.250665	-0.233675
0.249649	-0.269056	0.249649	-0.27206	0.249649	-0.293232	0.249649	-0.28236	0.249649	-0.2342
0.248712	-0.268198	0.248712	-0.271202	0.248712	-0.292374	0.248712	-0.281693	0.248712	-0.234247
0.247696	-0.267435	0.247696	-0.270773	0.247696	-0.291897	0.247696	-0.28112	0.247696	-0.234772
0.24668	-0.26672	0.24668	-0.269581	0.24668	-0.291229	0.24668	-0.281073	0.24668	-0.234819
0.245743	-0.266148	0.245743	-0.268866	0.245743	-0.290562	0.245743	-0.280405	0.245743	-0.235201
0.244727	-0.265146	0.244727	-0.268246	0.244727	-0.289751	0.244727	-0.279881	0.244727	-0.235153
0.243711	-0.264145	0.243711	-0.267197	0.243711	-0.28894	0.243711	-0.279785	0.243711	-0.235535
0.242696	-0.263859	0.242696	-0.266672	0.242696	-0.288177	0.242696	-0.279118	0.242696	-0.235535
0.241758	-0.263048	0.241758	-0.265718	0.241758	-0.287319	0.241758	-0.278736	0.241758	-0.235392
0.240743	-0.262619	0.240743	-0.265051	0.240743	-0.286842	0.240743	-0.278259	0.240743	-0.23563
0.239728	-0.261761	0.239728	-0.264383	0.239728	-0.285984	0.239728	-0.277925	0.239728	-0.236059
0.23879	-0.260902	0.23879	-0.263287	0.23879	-0.285698	0.23879	-0.277258	0.23879	-0.235868
0.237775	-0.260426	0.237775	-0.262667	0.237775	-0.284506	0.237775	-0.276924	0.237775	-0.236059
0.236759	-0.259329	0.236759	-0.261999	0.236759	-0.283886	0.236759	-0.276447	0.236759	-0.23594
0.235821	-0.258995	0.235821	-0.261141	0.235821	-0.283171	0.235821	-0.27597	0.235821	-0.235916
0.234806	-0.258137	0.234806	-0.260473	0.234806	-0.28236	0.234806	-0.275398	0.234806	-0.236041
0.23379	-0.257755	0.23379	-0.259949	0.23379	-0.281693	0.23379	-0.274826	0.23379	-0.236155
0.232775	-0.256945	0.232775	-0.25952	0.232775	-0.281168	0.232775	-0.274635	0.232775	-0.236155
0.231837	-0.256277	0.231837	-0.258327	0.231837	-0.280119	0.231837	-0.273491	0.231837	-0.235904
0.230822	-0.255466	0.230822	-0.25766	0.230822	-0.279451	0.230822	-0.273109	0.230822	-0.235678
0.229806	-0.254847	0.229806	-0.257374	0.229806	-0.278831	0.229806	-0.272585	0.229806	-0.23563
0.228868	-0.254513	0.228868	-0.256516	0.228868	-0.278307	0.228868	-0.272251	0.228868	-0.235535
0.227853	-0.25375	0.227853	-0.255943	0.227853	-0.277496	0.227853	-0.27206	0.227853	-0.235392
0.226837	-0.253178	0.226837	-0.255466	0.226837	-0.276733	0.226837	-0.271011	0.226837	-0.235487
0.2259	-0.252558	0.2259	-0.254799	0.2259	-0.276161	0.2259	-0.27063	0.2259	-0.235344
0.224884	-0.251699	0.224884	-0.254131	0.224884	-0.275732	0.224884	-0.27063	0.224884	-0.235106
0.223868	-0.251413	0.223868	-0.253654	0.223868	-0.274921	0.223868	-0.269581	0.223868	-0.235106
0.222931	-0.251032	0.222931	-0.252892	0.222931	-0.274063	0.222931	-0.269104	0.222931	-0.234581
0.221915	-0.250221	0.221915	-0.252033	0.221915	-0.273586	0.221915	-0.268818	0.221915	-0.234438
0.2209	-0.249649	0.2209	-0.251842	0.2209	-0.273205	0.2209	-0.268103	0.2209	-0.234152
0.219884	-0.249125	0.219884	-0.250937	0.219884	-0.272156	0.219884	-0.26753	0.219884	-0.234247
0.218946	-0.248505	0.218946	-0.250746	0.218946	-0.271727	0.218946	-0.267006	0.218946	-0.233818
0.217931	-0.248219	0.217931	-0.250174	0.217931	-0.271011	0.217931	-0.266768	0.217931	-0.233866
0.216915	-0.247408	0.216915	-0.24984	0.216915	-0.27063	0.216915	-0.2661	0.216915	-0.233627
0.215978	-0.247026	0.215978	-0.248934	0.215978	-0.269915	0.215978	-0.265528	0.215978	-0.233532
0.214962	-0.246693	0.214962	-0.248171	0.214962	-0.269295	0.214962	-0.264765	0.214962	-0.233055
0.213946	-0.245882	0.213946	-0.247837	0.213946	-0.268484	0.213946	-0.264574	0.213946	-0.232626
0.213009	-0.24531	0.213009	-0.247217	0.213009	-0.26796	0.213009	-0.264002	0.213009	-0.232578
0.211993	-0.244261	0.211993	-0.247026	0.211993	-0.267244	0.211993	-0.263382	0.211993	-0.23234
0.210978	-0.244595	0.210978	-0.24612	0.210978	-0.266768	0.210978	-0.262857	0.210978	-0.232006
0.21004	-0.243641	0.21004	-0.245977	0.21004	-0.2661	0.21004	-0.262428	0.21004	-0.231863
0.209024	-0.243212	0.209024	-0.245834	0.209024	-0.265575	0.209024	-0.26219	0.209024	-0.23172
0.208009	-0.242449	0.208009	-0.24469	0.208009	-0.265003	0.208009	-0.261189	0.208009	-0.231386
0.206993	-0.242115	0.206993	-0.244452	0.206993	-0.264526	0.206993	-0.260855	0.206993	-0.2311
0.206056	-0.241257	0.206056	-0.243879	0.206056	-0.263477	0.206056	-0.260426	0.206056	-0.230909
0.20504	-0.24159	0.20504	-0.243164	0.20504	-0.263	0.20504	-0.259758	0.20504	-0.230814
0.204024	-0.241161	0.204024	-0.242783	0.204024	-0.26281	0.204024	-0.259329	0.204024	-0.230003
0.203087	-0.240351	0.203087	-0.242401	0.203087	-0.261951	0.203087	-0.258995	0.203087	-0.229908
0.202071	-0.240112	0.202071	-0.242115	0.202071	-0.261761	0.202071	-0.258423	0.202071	-0.229765
0.201056	-0.239635	0.201056	-0.241066	0.201056	-0.260235	0.201056	-0.258041	0.201056	-0.229288
0.200118	-0.239159	0.200118	-0.240732	0.200118	-0.259901	0.200118	-0.257565	0.200118	-0.229288
0.199102	-0.23892	0.199102	-0.24016	0.199102	-0.259615	0.199102	-0.256802	0.199102	-0.228859
0.198087	-0.238157	0.198087	-0.239969	0.198087	-0.259186	0.198087	-0.256659	0.198087	-0.228573
0.197071	-0.237633	0.197071	-0.239302	0.197071	-0.258471	0.197071	-0.256086	0.197071	-0.228621
0.196134	-0.237442	0.196134	-0.238825	0.196134	-0.257898	0.196134	-0.255705	0.196134	-0.228382
0.195118	-0.236774	0.195118	-0.238396	0.195118	-0.25704	0.195118	-0.25518	0.195118	-0.227953
0.194102	-0.236774	0.194102	-0.237633	0.194102	-0.256992	0.194102	-0.254894	0.194102	-0.227715
0.193165	-0.235964	0.193165	-0.237299	0.193165	-0.256229	0.193165	-0.254274	0.193165	-0.22719
0.192149	-0.235725	0.192149	-0.237156	0.192149	-0.255705	0.192149	-0.25375	0.192149	-0.227095
0.191133	-0.235344	0.191133	-0.236536	0.191133	-0.25499	0.191133	-0.253082	0.191133	-0.226952
0.190196	-0.234962	0.190196	-0.235821	0.190196	-0.254847	0.190196	-0.252939	0.190196	-0.226522
0.18918	-0.234629	0.18918	-0.235439	0.18918	-0.254179	0.18918	-0.252462	0.18918	-0.226379
0.188165	-0.234486	0.188165	-0.235106	0.188165	-0.253798	0.188165	-0.252129	0.188165	-0.226475
0.187227	-0.234056	0.187227	-0.234772	0.187227	-0.253368	0.187227	-0.251604	0.187227	-0.226284
0.186212	-0.23377	0.186212	-0.234343	0.186212	-0.252701	0.186212	-0.25108	0.186212	-0.226046
0.185196	-0.233866	0.185196	-0.233198	0.185196	-0.252033	0.185196	-0.250746	0.185196	-0.225807
0.18418	-0.233437	0.18418	-0.233055	0.18418	-0.252224	0.18418	-0.250317	0.18418	-0.225616
0.183243	-0.233007	0.183243	-0.232864	0.183243	-0.251318	0.183243	-0.249601	0.183243	-0.225426
0.182227	-0.232626	0.182227	-0.231958	0.182227	-0.250698	0.182227	-0.249697	0.182227	-0.225092
0.181211	-0.232054	0.181211	-0.231958	0.181211	-0.250269	0.181211	-0.249268	0.181211	-0.225092
0.180274	-0.231577	0.180274	-0.231672	0.180274	-0.249697	0.180274	-0.248838	0.180274	-0.225044
0.179258	-0.231434	0.179258	-0.231434	0.179258	-0.249315	0.179258	-0.248362	0.179258	-0.224997
0.178243	-0.230385	0.178243	-0.231005	0.178243	-0.249125	0.178243	-0.248171	0.178243	-0.224997
0.177305	-0.229717	0.177305	-0.230671	0.177305	-0.248648	0.177305	-0.247456	0.177305	-0.224472
0.17629	-0.229479	0.17629	-0.230099	0.17629	-0.248028	0.17629	-0.247313	0.17629	-0.224281
0.175274	-0.228954	0.175274	-0.229956	0.175274	-0.247646	0.175274	-0.247217	0.175274	-0.224138
0.174258	-0.228811	0.174258	-0.229527	0.174258	-0.247456	0.174258	-0.246788	0.174258	-0.224138
0.173321	-0.227905	0.173321	-0.228954	0.173321	-0.246883	0.173321	-0.246407	0.173321	-0.224031
0.172305	-0.227905	0.172305	-0.228954	0.172305	-0.246502	0.172305	-0.245977	0.172305	-0.223948
0.171289	-0.227476	0.171289	-0.228525	0.171289	-0.246264	0.171289	-0.245787	0.171289	-0.2239
0.170352	-0.226761	0.170352	-0.228048	0.170352	-0.245501	0.170352	-0.245358	0.170352	-0.223757
0.169336	-0.22657	0.169336	-0.227667	0.169336	-0.245358	0.169336	-0.244499	0.169336	-0.223518
0.168321	-0.226189	0.168321	-0.227333	0.168321	-0.244595	0.168321	-0.244833	0.168321	-0.223518
0.167383	-0.225807	0.167383	-0.226952	0.167383	-0.244547	0.167383	-0.244118	0.167383	-0.223518
0.166368	-0.225569	0.166368	-0.226427	0.166368	-0.244165	0.166368	-0.243927	0.166368	-0.223518
0.165352	-0.225044	0.165352	-0.226046	0.165352	-0.243879	0.165352	-0.243975	0.165352	-0.223483
0.164414	-0.224567	0.164414	-0.225616	0.164414	-0.243498	0.164414	-0.243355	0.164414	-0.223423
0.163399	-0.224329	0.163399	-0.225616	0.163399	-0.243164	0.163399	-0.243212	0.163399	-0.223471
0.162383	-0.2239	0.162383	-0.224949	0.162383	-0.242878	0.162383	-0.242687	0.162383	-0.223614
0.161367	-0.223471	0.161367	-0.224854	0.161367	-0.242592	0.161367	-0.242973	0.161367	-0.223804
0.16043	-0.223137	0.16043	-0.224758	0.16043	-0.242258	0.16043	-0.242496	0.16043	-0.223709
0.159414	-0.222708	0.159414	-0.224138	0.159414	-0.241972	0.159414	-0.242115	0.159414	-0.223709
0.158399	-0.222469	0.158399	-0.224186	0.158399	-0.241924	0.158399	-0.241924	0.158399	-0.223852
0.157461	-0.222326	0.157461	-0.223423	0.157461	-0.241495	0.157461	-0.241829	0.157461	-0.224043
0.156446	-0.221945	0.156446	-0.223661	0.156446	-0.240828	0.156446	-0.241829	0.156446	-0.224091
0.15543	-0.221563	0.15543	-0.223089	0.15543	-0.240923	0.15543	-0.241745	0.15543	-0.224424
0.154492	-0.221468	0.154492	-0.222565	0.154492	-0.240685	0.154492	-0.241638	0.154492	-0.224329
0.153477	-0.221087	0.153477	-0.22266	0.153477	-0.24016	0.153477	-0.241686	0.153477	-0.224663
0.152462	-0.220657	0.152462	-0.222422	0.152462	-0.24016	0.152462	-0.241638	0.152462	-0.22471
0.151446	-0.220514	0.151446	-0.22204	0.151446	-0.239898	0.151446	-0.241495	0.151446	-0.224949
0.150509	-0.219942	0.150509	-0.221897	0.150509	-0.239683	0.150509	-0.2414	0.150509	-0.22514
0.149493	-0.219942	0.149493	-0.221516	0.149493	-0.239588	0.149493	-0.241495	0.149493	-0.22514
0.148478	-0.219656	0.148478	-0.221277	0.148478	-0.238873	0.148478	-0.241304	0.148478	-0.225426
0.14754	-0.219561	0.14754	-0.220943	0.14754	-0.238777	0.14754	-0.240971	0.14754	-0.225664
0.146524	-0.219179	0.146524	-0.220371	0.146524	-0.238682	0.146524	-0.240923	0.146524	-0.225664
0.145509	-0.218941	0.145509	-0.220276	0.145509	-0.2383	0.145509	-0.240875	0.145509	-0.226093
0.144571	-0.218416	0.144571	-0.219894	0.144571	-0.238443	0.144571	-0.240685	0.144571	-0.22595
0.143556	-0.217987	0.143556	-0.219561	0.143556	-0.23811	0.143556	-0.240875	0.143556	-0.226189
0.14254	-0.218082	0.14254	-0.21937	0.14254	-0.237633	0.14254	-0.24078	0.14254	-0.226379
0.141603	-0.21751	0.141603	-0.218845	0.141603	-0.237537	0.141603	-0.240541	0.141603	-0.226713
0.140587	-0.217319	0.140587	-0.218988	0.140587	-0.237204	0.140587	-0.24078	0.140587	-0.227095
0.139571	-0.217463	0.139571	-0.218845	0.139571	-0.237537	0.139571	-0.240398	0.139571	-0.227476
0.138556	-0.216604	0.138556	-0.218369	0.138556	-0.237013	0.138556	-0.240351	0.138556	-0.227285
0.137618	-0.216413	0.137618	-0.217939	0.137618	-0.237156	0.137618	-0.240255	0.137618	-0.227619
0.136602	-0.21608	0.136602	-0.217892	0.136602	-0.236631	0.136602	-0.240446	0.136602	-0.227953
0.135587	-0.215841	0.135587	-0.217367	0.135587	-0.236393	0.135587	-0.24016	0.135587	-0.228096
0.134649	-0.215794	0.134649	-0.217272	0.134649	-0.23625	0.134649	-0.240446	0.134649	-0.228477
0.133634	-0.215126	0.133634	-0.217081	0.133634	-0.236012	0.133634	-0.240112	0.133634	-0.228573
0.132618	-0.21484	0.132618	-0.216461	0.132618	-0.235821	0.132618	-0.240112	0.132618	-0.228764
0.13168	-0.214745	0.13168	-0.21627	0.13168	-0.235821	0.13168	-0.240148	0.13168	-0.22924
0.130665	-0.214792	0.130665	-0.216175	0.130665	-0.235821	0.130665	-0.240145	0.130665	-0.229813
0.129649	-0.214554	0.129649	-0.215984	0.129649	-0.235535	0.129649	-0.24016	0.129649	-0.229956
0.128633	-0.213839	0.128633	-0.215651	0.128633	-0.235296	0.128633	-0.24016	0.128633	-0.230576
0.127696	-0.213457	0.127696	-0.215269	0.127696	-0.235392	0.127696	-0.240303	0.127696	-0.230909
0.12668	-0.213314	0.12668	-0.214935	0.12668	-0.23501	0.12668	-0.240208	0.12668	-0.231195
0.125665	-0.213171	0.125665	-0.215031	0.125665	-0.235392	0.125665	-0.24078	0.125665	-0.231672
0.124727	-0.212694	0.124727	-0.214792	0.124727	-0.234819	0.124727	-0.240732	0.124727	-0.232006
0.123712	-0.212408	0.123712	-0.214458	0.123712	-0.234724	0.123712	-0.240732	0.123712	-0.232149
0.122696	-0.21217	0.122696	-0.214315	0.122696	-0.234724	0.122696	-0.240732	0.122696	-0.232483
0.121758	-0.21217	0.121758	-0.213982	0.121758	-0.234486	0.121758	-0.240685	0.121758	-0.232769
0.120743	-0.212027	0.120743	-0.213839	0.120743	-0.234629	0.120743	-0.240971	0.120743	-0.233246
0.119727	-0.211597	0.119727	-0.213409	0.119727	-0.234438	0.119727	-0.240828	0.119727	-0.233675
0.11879	-0.211359	0.11879	-0.213457	0.11879	-0.234056	0.11879	-0.241161	0.11879	-0.23439
0.117774	-0.211025	0.117774	-0.213028	0.117774	-0.234247	0.117774	-0.241638	0.117774	-0.234772
0.116758	-0.210835	0.116758	-0.212933	0.116758	-0.2342	0.116758	-0.241352	0.116758	-0.234915
0.115743	-0.210644	0.115743	-0.212694	0.115743	-0.233818	0.115743	-0.241495	0.115743	-0.23563
0.114805	-0.210405	0.114805	-0.21236	0.114805	-0.233913	0.114805	-0.241734	0.114805	-0.236012
0.11379	-0.210119	0.11379	-0.212265	0.11379	-0.23358	0.11379	-0.241638	0.11379	-0.236441
0.112774	-0.209976	0.112774	-0.212027	0.112774	-0.23358	0.112774	-0.242258	0.112774	-0.236917
0.111836	-0.209547	0.111836	-0.21155	0.111836	-0.23358	0.111836	-0.242353	0.111836	-0.237251
0.110821	-0.209642	0.110821	-0.211788	0.110821	-0.233437	0.110821	-0.242449	0.110821	-0.238062
0.109805	-0.209309	0.109805	-0.211407	0.109805	-0.233341	0.109805	-0.242592	0.109805	-0.238443
0.108868	-0.20907	0.108868	-0.211216	0.108868	-0.233389	0.108868	-0.242592	0.108868	-0.238968
0.107852	-0.208784	0.107852	-0.210835	0.107852	-0.233341	0.107852	-0.24264	0.107852	-0.239063
0.106836	-0.208593	0.106836	-0.210691	0.106836	-0.233246	0.106836	-0.242449	0.106836	-0.239635
0.105821	-0.208355	0.105821	-0.210453	0.105821	-0.233007	0.105821	-0.24283	0.105821	-0.240541
0.104883	-0.208117	0.104883	-0.210358	0.104883	-0.233103	0.104883	-0.243021	0.104883	-0.240637
0.103868	-0.207783	0.103868	-0.210119	0.103868	-0.232769	0.103868	-0.243164	0.103868	-0.241495
0.102852	-0.207401	0.102852	-0.209881	0.102852	-0.232674	0.102852	-0.243402	0.102852	-0.241781
0.101914	-0.20764	0.101914	-0.209595	0.101914	-0.232388	0.101914	-0.243593	0.101914	-0.242544
0.100899	-0.206924	0.100899	-0.209547	0.100899	-0.232483	0.100899	-0.243546	0.100899	-0.243116
0.0998831	-0.20702	0.0998831	-0.209213	0.0998831	-0.232435	0.0998831	-0.243641	0.0998831	-0.24345
0.0989456	-0.206829	0.0989456	-0.208975	0.0989456	-0.232388	0.0989456	-0.243736	0.0989456	-0.244165
0.09793	-0.206781	0.09793	-0.20907	0.09793	-0.232149	0.09793	-0.244213	0.09793	-0.244547
0.0969143	-0.2064	0.0969143	-0.208784	0.0969143	-0.232006	0.0969143	-0.244356	0.0969143	-0.245167
0.0959768	-0.206543	0.0959768	-0.208069	0.0959768	-0.231815	0.0959768	-0.243975	0.0959768	-0.245548
0.0949612	-0.206161	0.0949612	-0.208069	0.0949612	-0.23172	0.0949612	-0.244404	0.0949612	-0.246168
0.0939455	-0.205589	0.0939455	-0.207497	0.0939455	-0.23172	0.0939455	-0.24469	0.0939455	-0.246407
0.0929298	-0.20578	0.0929298	-0.207401	0.0929298	-0.231243	0.0929298	-0.244452	0.0929298	-0.246979
0.0919924	-0.205637	0.0919924	-0.207115	0.0919924	-0.231243	0.0919924	-0.245024	0.0919924	-0.247694
0.0909767	-0.205446	0.0909767	-0.207211	0.0909767	-0.2311	0.0909767	-0.245071	0.0909767	-0.248171
0.0899611	-0.204779	0.0899611	-0.206781	0.0899611	-0.231005	0.0899611	-0.244928	0.0899611	-0.248552
0.0890236	-0.204683	0.0890236	-0.206543	0.0890236	-0.231052	0.0890236	-0.245262	0.0890236	-0.248838
0.0880079	-0.204636	0.0880079	-0.2064	0.0880079	-0.230719	0.0880079	-0.245119	0.0880079	-0.249363
0.0869923	-0.204445	0.0869923	-0.206305	0.0869923	-0.230385	0.0869923	-0.245405	0.0869923	-0.249697
0.0860548	-0.204445	0.0860548	-0.206161	0.0860548	-0.230671	0.0860548	-0.245405	0.0860548	-0.250078
0.0850391	-0.203873	0.0850391	-0.205875	0.0850391	-0.22986	0.0850391	-0.24531	0.0850391	-0.250698
0.0840235	-0.203634	0.0840235	-0.20578	0.0840235	-0.229908	0.0840235	-0.245262	0.0840235	-0.250793
0.083086	-0.203348	0.083086	-0.205351	0.083086	-0.229717	0.083086	-0.245381	0.083086	-0.251127
0.0820704	-0.203491	0.0820704	-0.205637	0.0820704	-0.22986	0.0820704	-0.245453	0.0820704	-0.251699
0.0810547	-0.203157	0.0810547	-0.205399	0.0810547	-0.229193	0.0810547	-0.245501	0.0810547	-0.251938
0.080039	-0.202919	0.080039	-0.204969	0.080039	-0.22905	0.080039	-0.245358	0.080039	-0.252224
0.0791016	-0.202633	0.0791016	-0.204683	0.0791016	-0.22905	0.0791016	-0.245453	0.0791016	-0.252653
0.0780859	-0.202347	0.0780859	-0.204636	0.0780859	-0.228573	0.0780859	-0.245214	0.0780859	-0.252558
0.0770702	-0.201918	0.0770702	-0.204493	0.0770702	-0.228144	0.0770702	-0.245024	0.0770702	-0.252701
0.0761328	-0.201727	0.0761328	-0.204397	0.0761328	-0.228048	0.0761328	-0.245024	0.0761328	-0.252701
0.0751171	-0.201822	0.0751171	-0.204183	0.0751171	-0.22781	0.0751171	-0.244976	0.0751171	-0.252987
0.0741014	-0.201679	0.0741014	-0.203968	0.0741014	-0.227571	0.0741014	-0.244845	0.0741014	-0.253511
0.073164	-0.201298	0.073164	-0.203873	0.073164	-0.227571	0.073164	-0.24469	0.073164	-0.253607
0.0721483	-0.201059	0.0721483	-0.20392	0.0721483	-0.227226	0.0721483	-0.24469	0.0721483	-0.253798
0.0711327	-0.201059	0.0711327	-0.203348	0.0711327	-0.226856	0.0711327	-0.244452	0.0711327	-0.254036
0.070118	-0.200773	0.070118	-0.203348	0.070118	-0.226904	0.070118	-0.244404	0.070118	-0.253988
0.0691795	-0.20063	0.0691795	-0.203014	0.0691795	-0.226332	0.0691795	-0.244213	0.0691795	-0.253988
0.0681648	-0.200535	0.0681648	-0.203014	0.0681648	-0.22595	0.0681648	-0.244118	0.0681648	-0.254179
0.0671492	-0.200344	0.0671492	-0.202538	0.0671492	-0.225807	0.0671492	-0.243832	0.0671492	-0.254274
0.0662117	-0.200058	0.0662117	-0.202728	0.0662117	-0.22576	0.0662117	-0.243879	0.0662117	-0.254131
0.065196	-0.19982	0.065196	-0.202538	0.065196	-0.225283	0.065196	-0.243307	0.065196	-0.253988
0.0641804	-0.199438	0.0641804	-0.202204	0.0641804	-0.225378	0.0641804	-0.243402	0.0641804	-0.254274
0.0632429	-0.19939	0.0632429	-0.202538	0.0632429	-0.224329	0.0632429	-0.242926	0.0632429	-0.25437
0.0622272	-0.199152	0.0622272	-0.201918	0.0622272	-0.22452	0.0622272	-0.242783	0.0622272	-0.25437
0.0612116	-0.199104	0.0612116	-0.201727	0.0612116	-0.224138	0.0612116	-0.242783	0.0612116	-0.254084
0.0602741	-0.198818	0.0602741	-0.201679	0.0602741	-0.2239	0.0602741	-0.242258	0.0602741	-0.254227
0.0592585	-0.198532	0.0592585	-0.201536	0.0592585	-0.223518	0.0592585	-0.242306	0.0592585	-0.254036
0.0582428	-0.198389	0.0582428	-0.201727	0.0582428	-0.223566	0.0582428	-0.241829	0.0582428	-0.253845
0.0572271	-0.198341	0.0572271	-0.20125	0.0572271	-0.223137	0.0572271	-0.241495	0.0572271	-0.253511
0.0562897	-0.198008	0.0562897	-0.200964	0.0562897	-0.222565	0.0562897	-0.241447	0.0562897	-0.253559
0.055274	-0.198389	0.055274	-0.20063	0.055274	-0.222565	0.055274	-0.241066	0.055274	-0.253416
0.0542583	-0.198055	0.0542583	-0.201012	0.0542583	-0.222231	0.0542583	-0.240828	0.0542583	-0.25313
0.0533209	-0.197912	0.0533209	-0.200726	0.0533209	-0.222088	0.0533209	-0.240541	0.0533209	-0.253082
0.0523052	-0.197817	0.0523052	-0.200583	0.0523052	-0.221897	0.0523052	-0.240303	0.0523052	-0.252796
0.0512896	-0.197435	0.0512896	-0.200487	0.0512896	-0.221611	0.0512896	-0.240017	0.0512896	-0.252462
0.0503521	-0.197102	0.0503521	-0.200392	0.0503521	-0.221373	0.0503521	-0.239779	0.0503521	-0.252224
0.0493364	-0.197292	0.0493364	-0.200106	0.0493364	-0.221134	0.0493364	-0.239159	0.0493364	-0.251842
0.0483208	-0.197006	0.0483208	-0.200153	0.0483208	-0.22061	0.0483208	-0.23892	0.0483208	-0.251652
0.0473051	-0.196911	0.0473051	-0.199867	0.0473051	-0.22061	0.0473051	-0.238729	0.0473051	-0.251223
0.0463676	-0.196577	0.0463676	-0.199533	0.0463676	-0.220228	0.0463676	-0.238491	0.0463676	-0.25065
0.045352	-0.196291	0.045352	-0.199486	0.045352	-0.219942	0.045352	-0.237823	0.045352	-0.250412
0.0443363	-0.196434	0.0443363	-0.199438	0.0443363	-0.219608	0.0443363	-0.23749	0.0443363	-0.249935
0.0433989	-0.196053	0.0433989	-0.199152	0.0433989	-0.219656	0.0433989	-0.237108	0.0433989	-0.249649
0.0423832	-0.196005	0.0423832	-0.198914	0.0423832	-0.218988	0.0423832	-0.23687	0.0423832	-0.249363
0.0413675	-0.195862	0.0413675	-0.199247	0.0413675	-0.219275	0.0413675	-0.236774	0.0413675	-0.249029
0.0404301	-0.195576	0.0404301	-0.198961	0.0404301	-0.218702	0.0404301	-0.236774	0.0404301	-0.2486
0.0394144	-0.195671	0.0394144	-0.198818	0.0394144	-0.218416	0.0394144	-0.236107	0.0394144	-0.248171
0.0383987	-0.195385	0.0383987	-0.198866	0.0383987	-0.218273	0.0383987	-0.235535	0.0383987	-0.247694
0.0374613	-0.195004	0.0374613	-0.198484	0.0374613	-0.218035	0.0374613	-0.235106	0.0374613	-0.247313
0.0364456	-0.195194	0.0364456	-0.198103	0.0364456	-0.217892	0.0364456	-0.234819	0.0364456	-0.246788
0.03543	-0.194956	0.03543	-0.197865	0.03543	-0.217415	0.03543	-0.23439	0.03543	-0.246359
0.0344143	-0.194956	0.0344143	-0.198103	0.0344143	-0.217367	0.0344143	-0.2342	0.0344143	-0.24612
0.0334768	-0.194431	0.0334768	-0.198055	0.0334768	-0.217272	0.0334768	-0.233627	0.0334768	-0.245787
0.0324612	-0.194336	0.0324612	-0.197769	0.0324612	-0.217033	0.0324612	-0.23358	0.0324612	-0.245262
0.0314455	-0.194336	0.0314455	-0.197578	0.0314455	-0.2167	0.0314455	-0.23315	0.0314455	-0.24469
0.030508	-0.194002	0.030508	-0.197578	0.030508	-0.216461	0.030508	-0.232817	0.030508	-0.244261
0.0294924	-0.194002	0.0294924	-0.197483	0.0294924	-0.216318	0.0294924	-0.232483	0.0294924	-0.243832
0.0284767	-0.193907	0.0284767	-0.197483	0.0284767	-0.215984	0.0284767	-0.232054	0.0284767	-0.243259
0.0275393	-0.193716	0.0275393	-0.197292	0.0275393	-0.215841	0.0275393	-0.231577	0.0275393	-0.242878
0.0265236	-0.193668	0.0265236	-0.197245	0.0265236	-0.215651	0.0265236	-0.230862	0.0265236	-0.242353
0.0255079	-0.193287	0.0255079	-0.197328	0.0255079	-0.215031	0.0255079	-0.230719	0.0255079	-0.241686
0.0244923	-0.193192	0.0244923	-0.197388	0.0244923	-0.214983	0.0244923	-0.230623	0.0244923	-0.241447
0.0235548	-0.193096	0.0235548	-0.197388	0.0235548	-0.214411	0.0235548	-0.230385	0.0235548	-0.24078
0.0225391	-0.193144	0.0225391	-0.197197	0.0225391	-0.214268	0.0225391	-0.229813	0.0225391	-0.240494
0.0215235	-0.192762	0.0215235	-0.197245	0.0215235	-0.213886	0.0215235	-0.229527	0.0215235	-0.239969
0.020586	-0.192905	0.020586	-0.197388	0.020586	-0.213552	0.020586	-0.229002	0.020586	-0.239492
0.0195704	-0.192524	0.0195704	-0.197578	0.0195704	-0.213362	0.0195704	-0.228668	0.0195704	-0.238777
0.0185547	-0.192095	0.0185547	-0.197531	0.0185547	-0.212837	0.0185547	-0.228334	0.0185547	-0.238491
0.0176172	-0.19219	0.0176172	-0.197388	0.0176172	-0.21279	0.0176172	-0.228048	0.0176172	-0.238253
0.0166016	-0.192286	0.0166016	-0.197626	0.0166016	-0.21236	0.0166016	-0.227476	0.0166016	-0.237919
0.0155859	-0.192238	0.0155859	-0.197054	0.0155859	-0.212027	0.0155859	-0.227524	0.0155859	-0.237299
0.0146484	-0.191904	0.0146484	-0.197388	0.0146484	-0.21174	0.0146484	-0.226904	0.0146484	-0.236727
0.0136328	-0.191713	0.0136328	-0.197102	0.0136328	-0.211359	0.0136328	-0.226618	0.0136328	-0.236441
0.0126171	-0.19157	0.0126171	-0.197435	0.0126171	-0.211359	0.0126171	-0.226665	0.0126171	-0.235964
0.0116014	-0.19138	0.0116014	-0.19734	0.0116014	-0.211085	0.0116014	-0.226141	0.0116014	-0.235582
0.010664	-0.191332	0.010664	-0.197531	0.010664	-0.210835	0.010664	-0.225903	0.010664	-0.235487
0.00964832	-0.191141	0.00964832	-0.197674	0.00964832	-0.210787	0.00964832	-0.225616	0.00964832	-0.234772
0.00863266	-0.191046	0.00863266	-0.197674	0.00863266	-0.210644	0.00863266	-0.225235	0.00863266	-0.23439
0.0076952	-0.191236	0.0076952	-0.197805	0.0076952	-0.21031	0.0076952	-0.225235	0.0076952	-0.233913
0.00667953	-0.191141	0.00667953	-0.19796	0.00667953	-0.210405	0.00667953	-0.225044	0.00667953	-0.23358
0.00566387	-0.191141	0.00566387	-0.197912	0.00566387	-0.210072	0.00566387	-0.224758	0.00566387	-0.233055
0.00472641	-0.191141	0.00472641	-0.19796	0.00472641	-0.210024	0.00472641	-0.224138	0.00472641	-0.232674
0.00371075	-0.191093	0.00371075	-0.198008	0.00371075	-0.210024	0.00371075	-0.224329	0.00371075	-0.232578
0.00269508	-0.191189	0.00269508	-0.198055	0.00269508	-0.209738	0.00269508	-0.2239	0.00269508	-0.232149
0.00167942	-0.191046	0.00167942	-0.19796	0.00167942	-0.209499	0.00167942	-0.223757	0.00167942	-0.231625
0.000741959	-0.190903	0.000741959	-0.197865	0.000741959	-0.209309	0.000741959	-0.223471	0.000741959	-0.231291
-0.000273705	-0.190903	-0.000273705	-0.198198	-0.000273705	-0.209023	-0.000273705	-0.223232	-0.000273705	-0.230814
-0.00128937	-0.190807	-0.00128937	-0.197865	-0.00128937	-0.209118	-0.00128937	-0.222851	-0.00128937	-0.230337
-0.00222683	-0.190998	-0.00222683	-0.19796	-0.00222683	-0.208879	-0.00222683	-0.222898	-0.00222683	-0.230385
-0.00324249	-0.190807	-0.00324249	-0.197865	-0.00324249	-0.20845	-0.00324249	-0.222612	-0.00324249	-0.22986
-0.00425816	-0.19095	-0.00425816	-0.197769	-0.00425816	-0.208212	-0.00425816	-0.222279	-0.00425816	-0.229288
-0.00519562	-0.190807	-0.00519562	-0.197483	-0.00519562	-0.208069	-0.00519562	-0.222374	-0.00519562	-0.229193
-0.00621128	-0.190664	-0.00621128	-0.197435	-0.00621128	-0.208164	-0.00621128	-0.22204	-0.00621128	-0.228668
-0.00722694	-0.190521	-0.00722694	-0.197292	-0.00722694	-0.207973	-0.00722694	-0.221849	-0.00722694	-0.228144
-0.00816441	-0.190569	-0.00816441	-0.197149	-0.00816441	-0.207878	-0.00816441	-0.221849	-0.00816441	-0.228191
-0.00918007	-0.190378	-0.00918007	-0.196577	-0.00918007	-0.207687	-0.00918007	-0.221897	-0.00918007	-0.227476
-0.0101957	-0.190235	-0.0101957	-0.196339	-0.0101957	-0.207401	-0.0101957	-0.221516	-0.0101957	-0.227285
-0.0112114	-0.190474	-0.0112114	-0.1961	-0.0112114	-0.207401	-0.0112114	-0.22123	-0.0112114	-0.226904
-0.0121489	-0.190235	-0.0121489	-0.195814	-0.0121489	-0.207258	-0.0121489	-0.220896	-0.0121489	-0.22657
-0.0131645	-0.190331	-0.0131645	-0.195242	-0.0131645	-0.206877	-0.0131645	-0.220896	-0.0131645	-0.226379
-0.0141792	-0.189997	-0.0141792	-0.19548	-0.0141792	-0.206924	-0.0141792	-0.220896	-0.0141792	-0.225807
-0.0151176	-0.190044	-0.0151176	-0.195147	-0.0151176	-0.206877	-0.0151176	-0.220324	-0.0151176	-0.225616
-0.0161333	-0.19014	-0.0161333	-0.195099	-0.0161333	-0.206591	-0.0161333	-0.220371	-0.0161333	-0.225092
-0.017148	-0.19014	-0.017148	-0.195111	-0.017148	-0.206352	-0.017148	-0.220085	-0.017148	-0.22514
-0.0180864	-0.189997	-0.0180864	-0.195099	-0.0180864	-0.206495	-0.0180864	-0.219894	-0.0180864	-0.224567
-0.0191011	-0.189949	-0.0191011	-0.195099	-0.0191011	-0.205971	-0.0191011	-0.21937	-0.0191011	-0.224281
-0.0201168	-0.189949	-0.0201168	-0.195099	-0.0201168	-0.206018	-0.0201168	-0.219418	-0.0201168	-0.223995
-0.0211325	-0.189997	-0.0211325	-0.195147	-0.0211325	-0.20578	-0.0211325	-0.219322	-0.0211325	-0.2239
-0.0220699	-0.189985	-0.0220699	-0.195158	-0.0220699	-0.205685	-0.0220699	-0.219131	-0.0220699	-0.223423
-0.0230856	-0.189997	-0.0230856	-0.195194	-0.0230856	-0.205732	-0.0230856	-0.218798	-0.0230856	-0.22328
-0.0241013	-0.189997	-0.0241013	-0.195194	-0.0241013	-0.205256	-0.0241013	-0.218607	-0.0241013	-0.223185
-0.0250387	-0.189901	-0.0250387	-0.19529	-0.0250387	-0.205303	-0.0250387	-0.218369	-0.0250387	-0.22266
-0.0260544	-0.189806	-0.0260544	-0.195278	-0.0260544	-0.205208	-0.0260544	-0.218369	-0.0260544	-0.222422
-0.02707	-0.190044	-0.02707	-0.19529	-0.02707	-0.205112	-0.02707	-0.218142	-0.02707	-0.222183
-0.0280075	-0.190187	-0.0280075	-0.195337	-0.0280075	-0.205017	-0.0280075	-0.217892	-0.0280075	-0.22204
-0.0290232	-0.189949	-0.0290232	-0.195051	-0.0290232	-0.20485	-0.0290232	-0.217939	-0.0290232	-0.221563
-0.0300388	-0.189997	-0.0300388	-0.19529	-0.0300388	-0.204636	-0.0300388	-0.217796	-0.0300388	-0.22142
-0.0309763	-0.189901	-0.0309763	-0.195576	-0.0309763	-0.204636	-0.0309763	-0.217558	-0.0309763	-0.221039
-0.031992	-0.189949	-0.031992	-0.195147	-0.031992	-0.20454	-0.031992	-0.217558	-0.031992	-0.220943
-0.0330076	-0.189997	-0.0330076	-0.19529	-0.0330076	-0.204445	-0.0330076	-0.217272	-0.0330076	-0.220753
-0.0340233	-0.189997	-0.0340233	-0.19548	-0.0340233	-0.204254	-0.0340233	-0.217176	-0.0340233	-0.220467
-0.0349607	-0.19014	-0.0349607	-0.19529	-0.0349607	-0.204063	-0.0349607	-0.217033	-0.0349607	-0.220467
-0.0359764	-0.189901	-0.0359764	-0.195433	-0.0359764	-0.204159	-0.0359764	-0.217129	-0.0359764	-0.219942
-0.0369921	-0.190235	-0.0369921	-0.195433	-0.0369921	-0.203777	-0.0369921	-0.216938	-0.0369921	-0.219942
-0.0379295	-0.190092	-0.0379295	-0.195528	-0.0379295	-0.203968	-0.0379295	-0.216843	-0.0379295	-0.219656
-0.0389452	-0.190235	-0.0389452	-0.195433	-0.0389452	-0.203873	-0.0389452	-0.216795	-0.0389452	-0.21937
-0.0399609	-0.190235	-0.0399609	-0.195528	-0.0399609	-0.203873	-0.0399609	-0.216843	-0.0399609	-0.219227
-0.0408983	-0.190426	-0.0408983	-0.195719	-0.0408983	-0.20392	-0.0408983	-0.216843	-0.0408983	-0.218988
-0.041914	-0.190474	-0.041914	-0.195576	-0.041914	-0.203682	-0.041914	-0.216747	-0.041914	-0.218798
-0.0429296	-0.190521	-0.0429296	-0.195671	-0.0429296	-0.203825	-0.0429296	-0.216604	-0.0429296	-0.218702
-0.0439453	-0.190617	-0.0439453	-0.195957	-0.0439453	-0.203682	-0.0439453	-0.216557	-0.0439453	-0.218512
-0.0448828	-0.190509	-0.0448828	-0.196053	-0.0448828	-0.20373	-0.0448828	-0.216509	-0.0448828	-0.218225
-0.0458984	-0.190474	-0.0458984	-0.196339	-0.0458984	-0.203551	-0.0458984	-0.216652	-0.0458984	-0.217844
-0.0469141	-0.190426	-0.0469141	-0.1961	-0.0469141	-0.203396	-0.0469141	-0.216604	-0.0469141	-0.217796
-0.0478516	-0.190712	-0.0478516	-0.196482	-0.0478516	-0.203396	-0.0478516	-0.216652	-0.0478516	-0.217653
-0.0488672	-0.190569	-0.0488672	-0.196529	-0.0488672	-0.2033	-0.0488672	-0.216413	-0.0488672	-0.217558
-0.0498829	-0.190712	-0.0498829	-0.196959	-0.0498829	-0.203205	-0.0498829	-0.216604	-0.0498829	-0.217176
-0.0508204	-0.190807	-0.0508204	-0.196863	-0.0508204	-0.203444	-0.0508204	-0.216461	-0.0508204	-0.217176
-0.051836	-0.190807	-0.051836	-0.197102	-0.051836	-0.203253	-0.051836	-0.216604	-0.051836	-0.216938
-0.0528517	-0.190903	-0.0528517	-0.197054	-0.0528517	-0.203396	-0.0528517	-0.216509	-0.0528517	-0.216557
-0.0537891	-0.191093	-0.0537891	-0.197388	-0.0537891	-0.203396	-0.0537891	-0.216557	-0.0537891	-0.216604
-0.0548048	-0.191093	-0.0548048	-0.197292	-0.0548048	-0.203324	-0.0548048	-0.216604	-0.0548048	-0.216509
-0.0558205	-0.191332	-0.0558205	-0.197531	-0.0558205	-0.203205	-0.0558205	-0.216604	-0.0558205	-0.21627
-0.0568361	-0.19157	-0.0568361	-0.197578	-0.0568361	-0.2033	-0.0568361	-0.216509	-0.0568361	-0.216127
-0.0577736	-0.191666	-0.0577736	-0.197721	-0.0577736	-0.203253	-0.0577736	-0.216604	-0.0577736	-0.215984
-0.0587893	-0.191713	-0.0587893	-0.197865	-0.0587893	-0.20311	-0.0587893	-0.216413	-0.0587893	-0.215698
-0.0598049	-0.191952	-0.0598049	-0.198103	-0.0598049	-0.203253	-0.0598049	-0.216557	-0.0598049	-0.215508
-0.0607424	-0.191952	-0.0607424	-0.198198	-0.0607424	-0.20311	-0.0607424	-0.216366	-0.0607424	-0.215651
-0.061758	-0.191952	-0.061758	-0.198341	-0.061758	-0.203157	-0.061758	-0.216318	-0.061758	-0.215555
-0.0627737	-0.192095	-0.0627737	-0.198437	-0.0627737	-0.203253	-0.0627737	-0.216413	-0.0627737	-0.215412
-0.0637112	-0.192333	-0.0637112	-0.19858	-0.0637112	-0.2033	-0.0637112	-0.21627	-0.0637112	-0.215317
-0.0647268	-0.192286	-0.0647268	-0.198771	-0.0647268	-0.203396	-0.0647268	-0.216557	-0.0647268	-0.215269
-0.0657425	-0.192286	-0.0657425	-0.198771	-0.0657425	-0.203253	-0.0657425	-0.21627	-0.0657425	-0.215031
-0.06668	-0.192572	-0.06668	-0.198866	-0.06668	-0.203444	-0.06668	-0.216509	-0.06668	-0.215031
-0.0676956	-0.192715	-0.0676956	-0.199247	-0.0676956	-0.203444	-0.0676956	-0.216318	-0.0676956	-0.214888
-0.0687113	-0.192762	-0.0687113	-0.19939	-0.0687113	-0.2033	-0.0687113	-0.216461	-0.0687113	-0.214792
-0.0697269	-0.192905	-0.0697269	-0.19939	-0.0697269	-0.203634	-0.0697269	-0.216461	-0.0697269	-0.21484
-0.0706644	-0.193048	-0.0706644	-0.199772	-0.0706644	-0.203491	-0.0706644	-0.216473	-0.0706644	-0.214745
-0.0716801	-0.193239	-0.0716801	-0.199915	-0.0716801	-0.203444	-0.0716801	-0.216461	-0.0716801	-0.214506
-0.0726957	-0.193478	-0.0726957	-0.199915	-0.0726957	-0.203825	-0.0726957	-0.216509	-0.0726957	-0.214458
-0.0736332	-0.193478	-0.0736332	-0.200249	-0.0736332	-0.203682	-0.0736332	-0.216509	-0.0736332	-0.214554
-0.0746489	-0.193716	-0.0746489	-0.200296	-0.0746489	-0.203873	-0.0746489	-0.216509	-0.0746489	-0.214315
-0.0756645	-0.193859	-0.0756645	-0.200392	-0.0756645	-0.203777	-0.0756645	-0.216557	-0.0756645	-0.214411
-0.076602	-0.193907	-0.076602	-0.200583	-0.076602	-0.203777	-0.076602	-0.216604	-0.076602	-0.214315
-0.0776176	-0.194193	-0.0776176	-0.200678	-0.0776176	-0.203968	-0.0776176	-0.216628	-0.0776176	-0.214029
-0.0786333	-0.194336	-0.0786333	-0.200964	-0.0786333	-0.204016	-0.0786333	-0.216652	-0.0786333	-0.214029
-0.079649	-0.194527	-0.079649	-0.200964	-0.079649	-0.204016	-0.079649	-0.2167	-0.079649	-0.213886
-0.0805864	-0.194717	-0.0805864	-0.20125	-0.0805864	-0.204111	-0.0805864	-0.2167	-0.0805864	-0.213743
-0.0816021	-0.195051	-0.0816021	-0.201393	-0.0816021	-0.204063	-0.0816021	-0.216783	-0.0816021	-0.213791
-0.0826178	-0.195099	-0.0826178	-0.201298	-0.0826178	-0.204206	-0.0826178	-0.21689	-0.0826178	-0.213982
-0.0835552	-0.195194	-0.0835552	-0.201536	-0.0835552	-0.20435	-0.0835552	-0.216843	-0.0835552	-0.213791
-0.0845709	-0.19548	-0.0845709	-0.201584	-0.0845709	-0.204397	-0.0845709	-0.216926	-0.0845709	-0.213886
-0.0855865	-0.195766	-0.0855865	-0.201727	-0.0855865	-0.204683	-0.0855865	-0.216938	-0.0855865	-0.213743
-0.086524	-0.196148	-0.086524	-0.201965	-0.086524	-0.204683	-0.086524	-0.217033	-0.086524	-0.213696
-0.0875397	-0.196196	-0.0875397	-0.202156	-0.0875397	-0.204683	-0.0875397	-0.217319	-0.0875397	-0.213731
-0.0885553	-0.196386	-0.0885553	-0.202299	-0.0885553	-0.204969	-0.0885553	-0.217176	-0.0885553	-0.213743
-0.0894928	-0.196577	-0.0894928	-0.202442	-0.0894928	-0.205065	-0.0894928	-0.217319	-0.0894928	-0.213743
-0.0905085	-0.196815	-0.0905085	-0.20249	-0.0905085	-0.204969	-0.0905085	-0.217319	-0.0905085	-0.2136
-0.0915241	-0.197245	-0.0915241	-0.202538	-0.0915241	-0.205256	-0.0915241	-0.217355	-0.0915241	-0.213648
-0.0925398	-0.197435	-0.0925398	-0.202728	-0.0925398	-0.205351	-0.0925398	-0.217352	-0.0925398	-0.213505
-0.0934772	-0.197865	-0.0934772	-0.202633	-0.0934772	-0.205542	-0.0934772	-0.217367	-0.0934772	-0.213791
-0.0944929	-0.197912	-0.0944929	-0.203014	-0.0944929	-0.205589	-0.0944929	-0.217367	-0.0944929	-0.2136
-0.0955086	-0.198151	-0.0955086	-0.20311	-0.0955086	-0.20578	-0.0955086	-0.217367	-0.0955086	-0.213791
-0.096446	-0.198818	-0.096446	-0.203348	-0.096446	-0.205828	-0.096446	-0.217558	-0.096446	-0.213839
-0.0974617	-0.198866	-0.0974617	-0.203682	-0.0974617	-0.205971	-0.0974617	-0.217701	-0.0974617	-0.213791
-0.0984774	-0.199152	-0.0984774	-0.203873	-0.0984774	-0.206209	-0.0984774	-0.217653	-0.0984774	-0.213791
-0.0994148	-0.199343	-0.0994148	-0.204206	-0.0994148	-0.206591	-0.0994148	-0.217796	-0.0994148	-0.213743
-0.10043	-0.199677	-0.10043	-0.204397	-0.10043	-0.206591	-0.10043	-0.217844	-0.10043	-0.213839
-0.101445	-0.200153	-0.101445	-0.204445	-0.101445	-0.20702	-0.101445	-0.217796	-0.101445	-0.213934
-0.102461	-0.200344	-0.102461	-0.204826	-0.102461	-0.206972	-0.102461	-0.21813	-0.102461	-0.213886
-0.103398	-0.200821	-0.103398	-0.205017	-0.103398	-0.207258	-0.103398	-0.218321	-0.103398	-0.213743
-0.104414	-0.201155	-0.104414	-0.205399	-0.104414	-0.207449	-0.104414	-0.218178	-0.104414	-0.213934
-0.10543	-0.201441	-0.10543	-0.205637	-0.10543	-0.207592	-0.10543	-0.218273	-0.10543	-0.214029
-0.106367	-0.201775	-0.106367	-0.205971	-0.106367	-0.207687	-0.106367	-0.218464	-0.106367	-0.214077
-0.107383	-0.202108	-0.107383	-0.206495	-0.107383	-0.207783	-0.107383	-0.21875	-0.107383	-0.214172
-0.108398	-0.202251	-0.108398	-0.206829	-0.108398	-0.208021	-0.108398	-0.218941	-0.108398	-0.214125
-0.109336	-0.202585	-0.109336	-0.207258	-0.109336	-0.208021	-0.109336	-0.218893	-0.109336	-0.214113
-0.110352	-0.202871	-0.110352	-0.207687	-0.110352	-0.208021	-0.110352	-0.219036	-0.110352	-0.214077
-0.111367	-0.203348	-0.111367	-0.208212	-0.111367	-0.208212	-0.111367	-0.219227	-0.111367	-0.214217
-0.112305	-0.203825	-0.112305	-0.208403	-0.112305	-0.208546	-0.112305	-0.21937	-0.112305	-0.214315
-0.11332	-0.204016	-0.11332	-0.208879	-0.11332	-0.208736	-0.11332	-0.219227	-0.11332	-0.214363
-0.114336	-0.204636	-0.114336	-0.209166	-0.114336	-0.208927	-0.114336	-0.219465	-0.114336	-0.214602
-0.115352	-0.204874	-0.115352	-0.209499	-0.115352	-0.20907	-0.115352	-0.219561	-0.115352	-0.214697
-0.116289	-0.205351	-0.116289	-0.209929	-0.116289	-0.209213	-0.116289	-0.219847	-0.116289	-0.214792
-0.117305	-0.205875	-0.117305	-0.209976	-0.117305	-0.209452	-0.117305	-0.219894	-0.117305	-0.214888
-0.11832	-0.206161	-0.11832	-0.210262	-0.11832	-0.209642	-0.11832	-0.220037	-0.11832	-0.215126
-0.119258	-0.206686	-0.119258	-0.210644	-0.119258	-0.209785	-0.119258	-0.220276	-0.119258	-0.215221
-0.120274	-0.20702	-0.120274	-0.210882	-0.120274	-0.209976	-0.120274	-0.220371	-0.120274	-0.215174
-0.121289	-0.207592	-0.121289	-0.211311	-0.121289	-0.210119	-0.121289	-0.220562	-0.121289	-0.215221
-0.122227	-0.207973	-0.122227	-0.211645	-0.122227	-0.210453	-0.122227	-0.220848	-0.122227	-0.21546
-0.123242	-0.208403	-0.123242	-0.211979	-0.123242	-0.210691	-0.123242	-0.221039	-0.123242	-0.215508
-0.124258	-0.209023	-0.124258	-0.212408	-0.124258	-0.210882	-0.124258	-0.22123	-0.124258	-0.215627
-0.125274	-0.209261	-0.125274	-0.212837	-0.125274	-0.211121	-0.125274	-0.221373	-0.125274	-0.215746
-0.126211	-0.209881	-0.126211	-0.213123	-0.126211	-0.211454	-0.126211	-0.221611	-0.126211	-0.215794
-0.127227	-0.21031	-0.127227	-0.213362	-0.127227	-0.211693	-0.127227	-0.221849	-0.127227	-0.21608
-0.128242	-0.210787	-0.128242	-0.213791	-0.128242	-0.211788	-0.128242	-0.222088	-0.128242	-0.216175
-0.12918	-0.211264	-0.12918	-0.21422	-0.12918	-0.212217	-0.12918	-0.222517	-0.12918	-0.216366
-0.130196	-0.211884	-0.130196	-0.214554	-0.130196	-0.212503	-0.130196	-0.22266	-0.130196	-0.216557
-0.131211	-0.212599	-0.131211	-0.214935	-0.131211	-0.212742	-0.131211	-0.222803	-0.131211	-0.216604
-0.132149	-0.212933	-0.132149	-0.215317	-0.132149	-0.213028	-0.132149	-0.223185	-0.132149	-0.21689
-0.133164	-0.213505	-0.133164	-0.215794	-0.133164	-0.213409	-0.133164	-0.22328	-0.133164	-0.2167
-0.13418	-0.213886	-0.13418	-0.216127	-0.13418	-0.2136	-0.13418	-0.223423	-0.13418	-0.217081
-0.135118	-0.214697	-0.135118	-0.2167	-0.135118	-0.213791	-0.135118	-0.223804	-0.135118	-0.217224
-0.136133	-0.215221	-0.136133	-0.217081	-0.136133	-0.21422	-0.136133	-0.224091	-0.136133	-0.217367
-0.137149	-0.215937	-0.137149	-0.217606	-0.137149	-0.214411	-0.137149	-0.224424	-0.137149	-0.217558
-0.138165	-0.216318	-0.138165	-0.218225	-0.138165	-0.214697	-0.138165	-0.22471	-0.138165	-0.217653
-0.139102	-0.216938	-0.139102	-0.219084	-0.139102	-0.215126	-0.139102	-0.224758	-0.139102	-0.217939
-0.140118	-0.217463	-0.140118	-0.219275	-0.140118	-0.215221	-0.140118	-0.224949	-0.140118	-0.217987
-0.141133	-0.218035	-0.141133	-0.220276	-0.141133	-0.215508	-0.141133	-0.225187	-0.141133	-0.218225
-0.142071	-0.218798	-0.142071	-0.221373	-0.142071	-0.216127	-0.142071	-0.225473	-0.142071	-0.218559
-0.143086	-0.219513	-0.143086	-0.221945	-0.143086	-0.216318	-0.143086	-0.22576	-0.143086	-0.218655
-0.144102	-0.220324	-0.144102	-0.22266	-0.144102	-0.21689	-0.144102	-0.226093	-0.144102	-0.219036
-0.14504	-0.220848	-0.14504	-0.223375	-0.14504	-0.217033	-0.14504	-0.226284	-0.14504	-0.219322
-0.146055	-0.22142	-0.146055	-0.224281	-0.146055	-0.217367	-0.146055	-0.226665	-0.146055	-0.21937
-0.147071	-0.222422	-0.147071	-0.224806	-0.147071	-0.217844	-0.147071	-0.226999	-0.147071	-0.219799
-0.148087	-0.223185	-0.148087	-0.225521	-0.148087	-0.218225	-0.148087	-0.227142	-0.148087	-0.21999
-0.149024	-0.2239	-0.149024	-0.226046	-0.149024	-0.218559	-0.149024	-0.227715	-0.149024	-0.220133
-0.15004	-0.224758	-0.15004	-0.22657	-0.15004	-0.219131	-0.15004	-0.227858	-0.15004	-0.220371
-0.151055	-0.225426	-0.151055	-0.227238	-0.151055	-0.219322	-0.151055	-0.228334	-0.151055	-0.220705
-0.151993	-0.226332	-0.151993	-0.228048	-0.151993	-0.219656	-0.151993	-0.228573	-0.151993	-0.220848
-0.153008	-0.22719	-0.153008	-0.228621	-0.153008	-0.21999	-0.153008	-0.228907	-0.153008	-0.221182
-0.154024	-0.228096	-0.154024	-0.229002	-0.154024	-0.220562	-0.154024	-0.229193	-0.154024	-0.221611
-0.154962	-0.228859	-0.154962	-0.22986	-0.154962	-0.221182	-0.154962	-0.229479	-0.154962	-0.221754
-0.155977	-0.229622	-0.155977	-0.230385	-0.155977	-0.221706	-0.155977	-0.229908	-0.155977	-0.221992
-0.156993	-0.230623	-0.156993	-0.230576	-0.156993	-0.222231	-0.156993	-0.230528	-0.156993	-0.222279
-0.15793	-0.231434	-0.15793	-0.231339	-0.15793	-0.222565	-0.15793	-0.230862	-0.15793	-0.222565
-0.158946	-0.232578	-0.158946	-0.231958	-0.158946	-0.223042	-0.158946	-0.231243	-0.158946	-0.223042
-0.159962	-0.233532	-0.159962	-0.232578	-0.159962	-0.223709	-0.159962	-0.231672	-0.159962	-0.223375
-0.160977	-0.234486	-0.160977	-0.233294	-0.160977	-0.224091	-0.160977	-0.232101	-0.160977	-0.223614
-0.161915	-0.235392	-0.161915	-0.233866	-0.161915	-0.224567	-0.161915	-0.232531	-0.161915	-0.223995
-0.16293	-0.236345	-0.16293	-0.234581	-0.16293	-0.22514	-0.16293	-0.23315	-0.16293	-0.224424
-0.163946	-0.237633	-0.163946	-0.235487	-0.163946	-0.225855	-0.163946	-0.23358	-0.163946	-0.224949
-0.164884	-0.238634	-0.164884	-0.236584	-0.164884	-0.226332	-0.164884	-0.234056	-0.164884	-0.225187
-0.165899	-0.239683	-0.165899	-0.237394	-0.165899	-0.226809	-0.165899	-0.234581	-0.165899	-0.225569
-0.166915	-0.241018	-0.166915	-0.238253	-0.166915	-0.227333	-0.166915	-0.235058	-0.166915	-0.22595
-0.167852	-0.241924	-0.167852	-0.239206	-0.167852	-0.228048	-0.167852	-0.235725	-0.167852	-0.226475
-0.168868	-0.243164	-0.168868	-0.240208	-0.168868	-0.228811	-0.168868	-0.23625	-0.168868	-0.226713
-0.169884	-0.244308	-0.169884	-0.241447	-0.169884	-0.229431	-0.169884	-0.236822	-0.169884	-0.22719
-0.170899	-0.245358	-0.170899	-0.242115	-0.170899	-0.230051	-0.170899	-0.237251	-0.170899	-0.227333
-0.171837	-0.24674	-0.171837	-0.243259	-0.171837	-0.230862	-0.171837	-0.237871	-0.171837	-0.22781
-0.172853	-0.248028	-0.172853	-0.244261	-0.172853	-0.231577	-0.172853	-0.238443	-0.172853	-0.228191
-0.173868	-0.249315	-0.173868	-0.245119	-0.173868	-0.232292	-0.173868	-0.239063	-0.173868	-0.228621
-0.174806	-0.250603	-0.174806	-0.246311	-0.174806	-0.233055	-0.174806	-0.239731	-0.174806	-0.229145
-0.175821	-0.25189	-0.175821	-0.247074	-0.175821	-0.233723	-0.175821	-0.240351	-0.175821	-0.229479
-0.176837	-0.253368	-0.176837	-0.248123	-0.176837	-0.234629	-0.176837	-0.240923	-0.176837	-0.230099
-0.177774	-0.254608	-0.177774	-0.24922	-0.177774	-0.235535	-0.177774	-0.2414	-0.177774	-0.230719
-0.17879	-0.255991	-0.17879	-0.250078	-0.17879	-0.23625	-0.17879	-0.242067	-0.17879	-0.231339
-0.179806	-0.257421	-0.179806	-0.25127	-0.179806	-0.236965	-0.179806	-0.242783	-0.179806	-0.231815
-0.180743	-0.259043	-0.180743	-0.252558	-0.180743	-0.237871	-0.180743	-0.243355	-0.180743	-0.232244
-0.181759	-0.260426	-0.181759	-0.25375	-0.181759	-0.238825	-0.181759	-0.244118	-0.181759	-0.232912
-0.182775	-0.262094	-0.182775	-0.255037	-0.182775	-0.239635	-0.182775	-0.244785	-0.182775	-0.233532
-0.183789	-0.26362	-0.183789	-0.256516	-0.183789	-0.240494	-0.183789	-0.245548	-0.183789	-0.234104
-0.184728	-0.265528	-0.184728	-0.258041	-0.184728	-0.241543	-0.184728	-0.246264	-0.184728	-0.234629
-0.185742	-0.266768	-0.185742	-0.259186	-0.185742	-0.242306	-0.185742	-0.247026	-0.185742	-0.235344
-0.186758	-0.268723	-0.186758	-0.260521	-0.186758	-0.243307	-0.186758	-0.247694	-0.186758	-0.235964
-0.187696	-0.270248	-0.187696	-0.262142	-0.187696	-0.244308	-0.187696	-0.248838	-0.187696	-0.236774
-0.188711	-0.27206	-0.188711	-0.263668	-0.188711	-0.245262	-0.188711	-0.249315	-0.188711	-0.237347
-0.189727	-0.273777	-0.189727	-0.265099	-0.189727	-0.246359	-0.189727	-0.250269	-0.189727	-0.238062
-0.190664	-0.275827	-0.190664	-0.266529	-0.190664	-0.247456	-0.190664	-0.25127	-0.190664	-0.238873
-0.19168	-0.277353	-0.19168	-0.26815	-0.19168	-0.248314	-0.19168	-0.252224	-0.19168	-0.239683
-0.192696	-0.279451	-0.192696	-0.269629	-0.192696	-0.249554	-0.192696	-0.253273	-0.192696	-0.240303
-0.193633	-0.281454	-0.193633	-0.271297	-0.193633	-0.250555	-0.193633	-0.254227	-0.193633	-0.241209
-0.194649	-0.283552	-0.194649	-0.273014	-0.194649	-0.251652	-0.194649	-0.255228	-0.194649	-0.242115
-0.195664	-0.285269	-0.195664	-0.274492	-0.195664	-0.252939	-0.195664	-0.256372	-0.195664	-0.24283
-0.19668	-0.28751	-0.19668	-0.276304	-0.19668	-0.254179	-0.19668	-0.257135	-0.19668	-0.243641
-0.197618	-0.289513	-0.197618	-0.278116	-0.197618	-0.255323	-0.197618	-0.258566	-0.197618	-0.244642
-0.198633	-0.291515	-0.198633	-0.279928	-0.198633	-0.256468	-0.198633	-0.25952	-0.198633	-0.245453
-0.199649	-0.293613	-0.199649	-0.28174	-0.199649	-0.257851	-0.199649	-0.260712	-0.199649	-0.246216
-0.200586	-0.295855	-0.200586	-0.283361	-0.200586	-0.259138	-0.200586	-0.261951	-0.200586	-0.24736
-0.201602	-0.298048	-0.201602	-0.284935	-0.201602	-0.260235	-0.201602	-0.262953	-0.201602	-0.248266
-0.202618	-0.300146	-0.202618	-0.28689	-0.202618	-0.261522	-0.202618	-0.264145	-0.202618	-0.249125
-0.203555	-0.302387	-0.203555	-0.288797	-0.203555	-0.263144	-0.203555	-0.265528	-0.203555	-0.250078
-0.204571	-0.304819	-0.204571	-0.290895	-0.204571	-0.264336	-0.204571	-0.26672	-0.204571	-0.251318
-0.205586	-0.30706	-0.205586	-0.29285	-0.205586	-0.265814	-0.205586	-0.26796	-0.205586	-0.252319
-0.206602	-0.309397	-0.206602	-0.294901	-0.206602	-0.267244	-0.206602	-0.269199	-0.206602	-0.253273
-0.20754	-0.311972	-0.20754	-0.297142	-0.20754	-0.268866	-0.20754	-0.270487	-0.20754	-0.25456
-0.208555	-0.314309	-0.208555	-0.299479	-0.208555	-0.270248	-0.208555	-0.271727	-0.208555	-0.255466
-0.209571	-0.31655	-0.209571	-0.301434	-0.209571	-0.271822	-0.209571	-0.273348	-0.209571	-0.256516
-0.210508	-0.319268	-0.210508	-0.303818	-0.210508	-0.273443	-0.210508	-0.274492	-0.210508	-0.257565
-0.211524	-0.321747	-0.211524	-0.306011	-0.211524	-0.275064	-0.211524	-0.275923	-0.211524	-0.258614
-0.21254	-0.324465	-0.21254	-0.308443	-0.21254	-0.276829	-0.21254	-0.277449	-0.21254	-0.259853
-0.213477	-0.327088	-0.213477	-0.31078	-0.213477	-0.278593	-0.213477	-0.27907	-0.213477	-0.260998
-0.214493	-0.329615	-0.214493	-0.313117	-0.214493	-0.280119	-0.214493	-0.280453	-0.214493	-0.262047
-0.215508	-0.33219	-0.215508	-0.315453	-0.215508	-0.282026	-0.215508	-0.282217	-0.215508	-0.26343
-0.216446	-0.335146	-0.216446	-0.318076	-0.216446	-0.283886	-0.216446	-0.283648	-0.216446	-0.264479
-0.217462	-0.337864	-0.217462	-0.320412	-0.217462	-0.28565	-0.217462	-0.285316	-0.217462	-0.265814
-0.218477	-0.340439	-0.218477	-0.322796	-0.218477	-0.287367	-0.218477	-0.286985	-0.218477	-0.267149
-0.219493	-0.343348	-0.219493	-0.325514	-0.219493	-0.289465	-0.219493	-0.288845	-0.219493	-0.268532
-0.22043	-0.3464	-0.22043	-0.328185	-0.22043	-0.291372	-0.22043	-0.290371	-0.22043	-0.269915
-0.221446	-0.349165	-0.221446	-0.330616	-0.221446	-0.293375	-0.221446	-0.292183	-0.221446	-0.271297
-0.222462	-0.352122	-0.222462	-0.333048	-0.222462	-0.295616	-0.222462	-0.294043	-0.222462	-0.27249
-0.223399	-0.355174	-0.223399	-0.335719	-0.223399	-0.297714	-0.223399	-0.295759	-0.223399	-0.273872
-0.224415	-0.35813	-0.224415	-0.338437	-0.224415	-0.299669	-0.224415	-0.297714	-0.224415	-0.275446
-0.22543	-0.361372	-0.22543	-0.341155	-0.22543	-0.301958	-0.22543	-0.299622	-0.22543	-0.276924
-0.226368	-0.364377	-0.226368	-0.343873	-0.226368	-0.304056	-0.226368	-0.301529	-0.226368	-0.278259
-0.227384	-0.367428	-0.227384	-0.3464	-0.227384	-0.30625	-0.227384	-0.303436	-0.227384	-0.279881
-0.228399	-0.370623	-0.228399	-0.349022	-0.228399	-0.308348	-0.228399	-0.305725	-0.228399	-0.281454
-0.229415	-0.37377	-0.229415	-0.352074	-0.229415	-0.310732	-0.229415	-0.307585	-0.229415	-0.28298
-0.230352	-0.376965	-0.230352	-0.354792	-0.230352	-0.313307	-0.230352	-0.309683	-0.230352	-0.284744
-0.231368	-0.38016	-0.231368	-0.357701	-0.231368	-0.31531	-0.231368	-0.311876	-0.231368	-0.286413
-0.232384	-0.383498	-0.232384	-0.360657	-0.232384	-0.31779	-0.232384	-0.313975	-0.232384	-0.288082
-0.233321	-0.386311	-0.233321	-0.363137	-0.233321	-0.319792	-0.233321	-0.315787	-0.233321	-0.289656
-0.234337	-0.389649	-0.234337	-0.366332	-0.234337	-0.322224	-0.234337	-0.318219	-0.234337	-0.291468
-0.235353	-0.392987	-0.235353	-0.369383	-0.235353	-0.324799	-0.235353	-0.32046	-0.235353	-0.293184
-0.23629	-0.396325	-0.23629	-0.372292	-0.23629	-0.327279	-0.23629	-0.322701	-0.23629	-0.295235
-0.237306	-0.399853	-0.237306	-0.375582	-0.237306	-0.329949	-0.237306	-0.325085	-0.237306	-0.297285
-0.238321	-0.403191	-0.238321	-0.378682	-0.238321	-0.332285	-0.238321	-0.327469	-0.238321	-0.299049
-0.239259	-0.406529	-0.239259	-0.381781	-0.239259	-0.335146	-0.239259	-0.329758	-0.239259	-0.301052
-0.240274	-0.41001	-0.240274	-0.384928	-0.240274	-0.337578	-0.240274	-0.332285	-0.240274	-0.303055
-0.24129	-0.4133	-0.24129	-0.388218	-0.24129	-0.340344	-0.24129	-0.33467	-0.24129	-0.305105
-0.242306	-0.417067	-0.242306	-0.391652	-0.242306	-0.343348	-0.242306	-0.337101	-0.242306	-0.307299
-0.243243	-0.4205	-0.243243	-0.394656	-0.243243	-0.346066	-0.243243	-0.339724	-0.243243	-0.309206
-0.244259	-0.423981	-0.244259	-0.398089	-0.244259	-0.348927	-0.244259	-0.342347	-0.244259	-0.311495
-0.245275	-0.42751	-0.245275	-0.401665	-0.245275	-0.351597	-0.245275	-0.344969	-0.245275	-0.313546
-0.246212	-0.431229	-0.246212	-0.40486	-0.246212	-0.354601	-0.246212	-0.347306	-0.246212	-0.316073
-0.247228	-0.434567	-0.247228	-0.408246	-0.247228	-0.357367	-0.247228	-0.350071	-0.247228	-0.318266
-0.248243	-0.438144	-0.248243	-0.411679	-0.248243	-0.36061	-0.248243	-0.352789	-0.248243	-0.320555
-0.249181	-0.44172	-0.249181	-0.415303	-0.249181	-0.363375	-0.249181	-0.355603	-0.249181	-0.322701
-0.250196	-0.445296	-0.250196	-0.418688	-0.250196	-0.366522	-0.250196	-0.358464	-0.250196	-0.325228
-0.251212	-0.448825	-0.251212	-0.422074	-0.251212	-0.369479	-0.251212	-0.361182	-0.251212	-0.32766
-0.252228	-0.452544	-0.252228	-0.425602	-0.252228	-0.372769	-0.252228	-0.364186	-0.252228	-0.329949
-0.253165	-0.456073	-0.253165	-0.428988	-0.253165	-0.375773	-0.253165	-0.367095	-0.253165	-0.332619
-0.254181	-0.45984	-0.254181	-0.432374	-0.254181	-0.378968	-0.254181	-0.370051	-0.254181	-0.334813
-0.255197	-0.463416	-0.255197	-0.436093	-0.255197	-0.382067	-0.255197	-0.372769	-0.255197	-0.337578
-0.256134	-0.466945	-0.256134	-0.439574	-0.256134	-0.385262	-0.256134	-0.375916	-0.256134	-0.34001
-0.25715	-0.47033	-0.25715	-0.443055	-0.25715	-0.388552	-0.25715	-0.378777	-0.25715	-0.342537
-0.258165	-0.474193	-0.258165	-0.446822	-0.258165	-0.391938	-0.258165	-0.381924	-0.258165	-0.34516
-0.259103	-0.477626	-0.259103	-0.450398	-0.259103	-0.395085	-0.259103	-0.384785	-0.259103	-0.347735
-0.260118	-0.481393	-0.260118	-0.45407	-0.260118	-0.398423	-0.260118	-0.38798	-0.260118	-0.350501
-0.261134	-0.484874	-0.261134	-0.45798	-0.261134	-0.401713	-0.261134	-0.391032	-0.261134	-0.353171
-0.262072	-0.488498	-0.262072	-0.461509	-0.262072	-0.405289	-0.262072	-0.394322	-0.262072	-0.355889
-0.263087	-0.492265	-0.263087	-0.465276	-0.263087	-0.408627	-0.263087	-0.397326	-0.263087	-0.358654
-0.264103	-0.495126	-0.264103	-0.468328	-0.264103	-0.411679	-0.264103	-0.400092	-0.264103	-0.360991
-0.265119	-0.498702	-0.265119	-0.472095	-0.265119	-0.415207	-0.265119	-0.403191	-0.265119	-0.36409
-0.266056	-0.502231	-0.266056	-0.475909	-0.266056	-0.418688	-0.266056	-0.406434	-0.266056	-0.366951
-0.267072	-0.505712	-0.267072	-0.479724	-0.267072	-0.422312	-0.267072	-0.409771	-0.267072	-0.36986
-0.268087	-0.50924	-0.268087	-0.483205	-0.268087	-0.42565	-0.268087	-0.413109	-0.268087	-0.372674
-0.269025	-0.512673	-0.269025	-0.486781	-0.269025	-0.429226	-0.269025	-0.416399	-0.269025	-0.37563
-0.270041	-0.516107	-0.270041	-0.490548	-0.270041	-0.43266	-0.270041	-0.419737	-0.270041	-0.378634
-0.271055	-0.519635	-0.271055	-0.494124	-0.271055	-0.436236	-0.271055	-0.423171	-0.271055	-0.381733
-0.271994	-0.522925	-0.271994	-0.497844	-0.271994	-0.439956	-0.271994	-0.426604	-0.271994	-0.38469
-0.273008	-0.526502	-0.273008	-0.501182	-0.273008	-0.443484	-0.273008	-0.429942	-0.273008	-0.387646
-0.274024	-0.529887	-0.274024	-0.50471	-0.274024	-0.447061	-0.274024	-0.43328	-0.274024	-0.390841
-0.27504	-0.533177	-0.27504	-0.508286	-0.27504	-0.450732	-0.27504	-0.436665	-0.27504	-0.393797
-0.275977	-0.536468	-0.275977	-0.51191	-0.275977	-0.454261	-0.275977	-0.440099	-0.275977	-0.39704
-0.276993	-0.539615	-0.276993	-0.515105	-0.276993	-0.45798	-0.276993	-0.44358	-0.276993	-0.400092
-0.278008	-0.543	-0.278008	-0.518634	-0.278008	-0.461556	-0.278008	-0.447108	-0.278008	-0.403286
-0.278946	-0.546147	-0.278946	-0.521972	-0.278946	-0.46518	-0.278946	-0.450637	-0.278946	-0.406481
-0.279962	-0.549247	-0.279962	-0.525405	-0.279962	-0.468995	-0.279962	-0.453975	-0.279962	-0.409819
-0.280977	-0.552537	-0.280977	-0.528886	-0.280977	-0.472619	-0.280977	-0.457551	-0.280977	-0.412966
-0.281915	-0.55535	-0.281915	-0.532271	-0.281915	-0.476195	-0.281915	-0.461032	-0.281915	-0.416256
-0.28293	-0.558497	-0.28293	-0.535562	-0.28293	-0.479772	-0.28293	-0.464465	-0.28293	-0.419547
-0.283946	-0.561502	-0.283946	-0.538804	-0.283946	-0.483491	-0.283946	-0.468184	-0.283946	-0.42298
-0.284883	-0.564363	-0.284883	-0.54238	-0.284883	-0.487163	-0.284883	-0.471713	-0.284883	-0.426175
-0.285899	-0.567367	-0.285899	-0.545575	-0.285899	-0.490596	-0.285899	-0.475194	-0.285899	-0.429417
-0.286915	-0.570037	-0.286915	-0.548865	-0.286915	-0.49422	-0.286915	-0.478675	-0.286915	-0.432755
-0.28793	-0.572898	-0.28793	-0.552012	-0.28793	-0.497844	-0.28793	-0.482203	-0.28793	-0.436045
-0.288868	-0.575807	-0.288868	-0.555255	-0.288868	-0.501468	-0.288868	-0.485827	-0.288868	-0.439479
-0.289884	-0.578477	-0.289884	-0.558259	-0.289884	-0.505092	-0.289884	-0.489165	-0.289884	-0.44296
-0.290899	-0.581243	-0.290899	-0.561406	-0.290899	-0.508668	-0.290899	-0.492789	-0.290899	-0.446155
-0.291837	-0.58377	-0.291837	-0.564363	-0.291837	-0.512244	-0.291837	-0.496175	-0.291837	-0.449445
-0.292852	-0.586441	-0.292852	-0.567462	-0.292852	-0.515868	-0.292852	-0.499799	-0.292852	-0.452878
-0.293868	-0.588968	-0.293868	-0.570514	-0.293868	-0.519397	-0.293868	-0.503232	-0.293868	-0.456264
-0.294806	-0.591018	-0.294806	-0.572851	-0.294806	-0.522305	-0.294806	-0.506141	-0.294806	-0.459172
-0.295821	-0.593498	-0.295821	-0.575616	-0.295821	-0.525929	-0.295821	-0.50986	-0.295821	-0.462558
-0.296837	-0.59593	-0.296837	-0.578334	-0.296837	-0.529315	-0.296837	-0.51315	-0.296837	-0.465896
-0.297853	-0.598266	-0.297853	-0.581148	-0.297853	-0.532844	-0.297853	-0.516583	-0.297853	-0.469472
-0.29879	-0.600793	-0.29879	-0.584152	-0.29879	-0.536134	-0.29879	-0.520017	-0.29879	-0.472714
-0.299806	-0.603082	-0.299806	-0.587013	-0.299806	-0.539758	-0.299806	-0.523402	-0.299806	-0.476195
-0.300821	-0.605228	-0.300821	-0.58954	-0.300821	-0.543	-0.300821	-0.52674	-0.300821	-0.479533
-0.301759	-0.607421	-0.301759	-0.592353	-0.301759	-0.546243	-0.301759	-0.529983	-0.301759	-0.483014
-0.302774	-0.609615	-0.302774	-0.594976	-0.302774	-0.549581	-0.302774	-0.533654	-0.302774	-0.4864
-0.30379	-0.611761	-0.30379	-0.597885	-0.30379	-0.552823	-0.30379	-0.536754	-0.30379	-0.489833
-0.304728	-0.613668	-0.304728	-0.60046	-0.304728	-0.556161	-0.304728	-0.539996	-0.304728	-0.493171
-0.305743	-0.615814	-0.305743	-0.602987	-0.305743	-0.55926	-0.305743	-0.543525	-0.305743	-0.496509
-0.306759	-0.617626	-0.306759	-0.605466	-0.306759	-0.562455	-0.306759	-0.546529	-0.306759	-0.499751
-0.307696	-0.619724	-0.307696	-0.607898	-0.307696	-0.56546	-0.307696	-0.549962	-0.307696	-0.503137
-0.308712	-0.62144	-0.308712	-0.610187	-0.308712	-0.568559	-0.308712	-0.553061	-0.308712	-0.506379
-0.309728	-0.623395	-0.309728	-0.612619	-0.309728	-0.571706	-0.309728	-0.556447	-0.309728	-0.509574
-0.310743	-0.62535	-0.310743	-0.614908	-0.310743	-0.574806	-0.310743	-0.559642	-0.310743	-0.512959
-0.311681	-0.626876	-0.311681	-0.617054	-0.311681	-0.577762	-0.311681	-0.562551	-0.311681	-0.516202
-0.312696	-0.62845	-0.312696	-0.618818	-0.312696	-0.580671	-0.312696	-0.565555	-0.312696	-0.519397
-0.313712	-0.630119	-0.313712	-0.620868	-0.313712	-0.583532	-0.313712	-0.568368	-0.313712	-0.522544
-0.31465	-0.631454	-0.31465	-0.622919	-0.31465	-0.586107	-0.31465	-0.571516	-0.31465	-0.525548
-0.315665	-0.633075	-0.315665	-0.624731	-0.315665	-0.589111	-0.315665	-0.574329	-0.315665	-0.528838
-0.316681	-0.634315	-0.316681	-0.626495	-0.316681	-0.591733	-0.316681	-0.576999	-0.316681	-0.531747
-0.317618	-0.635746	-0.317618	-0.62845	-0.317618	-0.594404	-0.317618	-0.579908	-0.317618	-0.535085
-0.318634	-0.637081	-0.318634	-0.630262	-0.318634	-0.597074	-0.318634	-0.582769	-0.318634	-0.537898
-0.31965	-0.638511	-0.31965	-0.632074	-0.31965	-0.599935	-0.31965	-0.585344	-0.31965	-0.541141
-0.320587	-0.639846	-0.320587	-0.633838	-0.320587	-0.602367	-0.320587	-0.587871	-0.320587	-0.544002
-0.321603	-0.640752	-0.321603	-0.635459	-0.321603	-0.604894	-0.321603	-0.590494	-0.321603	-0.546958
-0.322618	-0.642326	-0.322618	-0.637033	-0.322618	-0.607421	-0.322618	-0.593021	-0.322618	-0.549962
-0.323634	-0.64347	-0.323634	-0.63875	-0.323634	-0.609663	-0.323634	-0.595453	-0.323634	-0.552775
-0.324572	-0.644567	-0.324572	-0.640228	-0.324572	-0.612047	-0.324572	-0.597885	-0.324572	-0.555493
-0.325587	-0.645044	-0.325587	-0.641086	-0.325587	-0.613811	-0.325587	-0.59984	-0.325587	-0.55783
-0.326603	-0.646045	-0.326603	-0.642374	-0.326603	-0.616148	-0.326603	-0.602272	-0.326603	-0.560739
-0.32754	-0.647047	-0.32754	-0.643756	-0.32754	-0.618341	-0.32754	-0.604513	-0.32754	-0.563505
-0.328556	-0.648	-0.328556	-0.645044	-0.328556	-0.620487	-0.328556	-0.607135	-0.328556	-0.566366
-0.329572	-0.649097	-0.329572	-0.646188	-0.329572	-0.622585	-0.329572	-0.609281	-0.329572	-0.568798
-0.330509	-0.650003	-0.330509	-0.647666	-0.330509	-0.624778	-0.330509	-0.611379	-0.330509	-0.571706
-0.331525	-0.650861	-0.331525	-0.64862	-0.331525	-0.626781	-0.331525	-0.613668	-0.331525	-0.574234
-0.332541	-0.651767	-0.332541	-0.64986	-0.332541	-0.628641	-0.332541	-0.615575	-0.332541	-0.576808
-0.333556	-0.652769	-0.333556	-0.650957	-0.333556	-0.630596	-0.333556	-0.617769	-0.333556	-0.579383
-0.334494	-0.653675	-0.334494	-0.652053	-0.334494	-0.632551	-0.334494	-0.619771	-0.334494	-0.581863
-0.335509	-0.654485	-0.335509	-0.652816	-0.335509	-0.634363	-0.335509	-0.621727	-0.335509	-0.584104
-0.336525	-0.655439	-0.336525	-0.654056	-0.336525	-0.635984	-0.336525	-0.623729	-0.336525	-0.586679
-0.337462	-0.656106	-0.337462	-0.65501	-0.337462	-0.637891	-0.337462	-0.625494	-0.337462	-0.588872
-0.338478	-0.656822	-0.338478	-0.656011	-0.338478	-0.639608	-0.338478	-0.627496	-0.338478	-0.591257
-0.339494	-0.657537	-0.339494	-0.65706	-0.339494	-0.641277	-0.339494	-0.629165	-0.339494	-0.593641
-0.340431	-0.658491	-0.340431	-0.658062	-0.340431	-0.64266	-0.340431	-0.631073	-0.340431	-0.595882
-0.341447	-0.658967	-0.341447	-0.658777	-0.341447	-0.644376	-0.341447	-0.632646	-0.341447	-0.598075
-0.342463	-0.659635	-0.342463	-0.659635	-0.342463	-0.645854	-0.342463	-0.634315	-0.342463	-0.600317
-0.3434	-0.660398	-0.3434	-0.660255	-0.3434	-0.64719	-0.3434	-0.636079	-0.3434	-0.60251
-0.344416	-0.660732	-0.344416	-0.661113	-0.344416	-0.648572	-0.344416	-0.637558	-0.344416	-0.604513
-0.345431	-0.661209	-0.345431	-0.661829	-0.345431	-0.650098	-0.345431	-0.639274	-0.345431	-0.606658
-0.346447	-0.661876	-0.346447	-0.662448	-0.346447	-0.651386	-0.346447	-0.640562	-0.346447	-0.608566
-0.347384	-0.662115	-0.347384	-0.662878	-0.347384	-0.652626	-0.347384	-0.641992	-0.347384	-0.610569
-0.3484	-0.662735	-0.3484	-0.663688	-0.3484	-0.653913	-0.3484	-0.643232	-0.3484	-0.612476
-0.349416	-0.663021	-0.349416	-0.664308	-0.349416	-0.654914	-0.349416	-0.64471	-0.349416	-0.61424
-0.350353	-0.663402	-0.350353	-0.665119	-0.350353	-0.65625	-0.350353	-0.646141	-0.350353	-0.6161
-0.351369	-0.66364	-0.351369	-0.665548	-0.351369	-0.657394	-0.351369	-0.647285	-0.351369	-0.617864
-0.352385	-0.664022	-0.352385	-0.666358	-0.352385	-0.658634	-0.352385	-0.648525	-0.352385	-0.619581
-0.353322	-0.664308	-0.353322	-0.666883	-0.353322	-0.659444	-0.353322	-0.649526	-0.353322	-0.621107
-0.354338	-0.664642	-0.354338	-0.667503	-0.354338	-0.660636	-0.354338	-0.650671	-0.354338	-0.622919
-0.355352	-0.664976	-0.355352	-0.667884	-0.355352	-0.661638	-0.355352	-0.651767	-0.355352	-0.62454
-0.356368	-0.665405	-0.356368	-0.668647	-0.356368	-0.662544	-0.356368	-0.65315	-0.356368	-0.626066
-0.357306	-0.665214	-0.357306	-0.668695	-0.357306	-0.662878	-0.357306	-0.653436	-0.357306	-0.626972
-0.358321	-0.665691	-0.358321	-0.669124	-0.358321	-0.663831	-0.358321	-0.654438	-0.358321	-0.62845
-0.359337	-0.66612	-0.359337	-0.669601	-0.359337	-0.66488	-0.359337	-0.655534	-0.359337	-0.629928
-0.360274	-0.666454	-0.360274	-0.670173	-0.360274	-0.665739	-0.360274	-0.656583	-0.360274	-0.631454
-0.36129	-0.66674	-0.36129	-0.670602	-0.36129	-0.666597	-0.36129	-0.657489	-0.36129	-0.632789
-0.362306	-0.666978	-0.362306	-0.671127	-0.362306	-0.667455	-0.362306	-0.658538	-0.362306	-0.634124
-0.363243	-0.667217	-0.363243	-0.671651	-0.363243	-0.668457	-0.363243	-0.659301	-0.363243	-0.635459
-0.364259	-0.667455	-0.364259	-0.672033	-0.364259	-0.669124	-0.364259	-0.660303	-0.364259	-0.636652
-0.365274	-0.667598	-0.365274	-0.672367	-0.365274	-0.669696	-0.365274	-0.661113	-0.365274	-0.637987
-0.366212	-0.667646	-0.366212	-0.6727	-0.366212	-0.670507	-0.366212	-0.661924	-0.366212	-0.639083
-0.367228	-0.667932	-0.367228	-0.673082	-0.367228	-0.671079	-0.367228	-0.662925	-0.367228	-0.640323
-0.368243	-0.66817	-0.368243	-0.67332	-0.368243	-0.671937	-0.368243	-0.663593	-0.368243	-0.641372
-0.369259	-0.668218	-0.369259	-0.673797	-0.369259	-0.672414	-0.369259	-0.664308	-0.369259	-0.642612
-0.370196	-0.6686	-0.370196	-0.674131	-0.370196	-0.673273	-0.370196	-0.664976	-0.370196	-0.643566
-0.371212	-0.668743	-0.371212	-0.674226	-0.371212	-0.673749	-0.371212	-0.665596	-0.371212	-0.644758
-0.372228	-0.669029	-0.372228	-0.67456	-0.372228	-0.674179	-0.372228	-0.666311	-0.372228	-0.645616
-0.373165	-0.669029	-0.373165	-0.674894	-0.373165	-0.674751	-0.373165	-0.666692	-0.373165	-0.646665
-0.374181	-0.669172	-0.374181	-0.675132	-0.374181	-0.675228	-0.374181	-0.667264	-0.374181	-0.647762
-0.375196	-0.669267	-0.375196	-0.675371	-0.375196	-0.675609	-0.375196	-0.667551	-0.375196	-0.648477
-0.376134	-0.669315	-0.376134	-0.675609	-0.376134	-0.676372	-0.376134	-0.667932	-0.376134	-0.649478
-0.37715	-0.669601	-0.37715	-0.675991	-0.37715	-0.676801	-0.37715	-0.668314	-0.37715	-0.650289
-0.378165	-0.669887	-0.378165	-0.676372	-0.378165	-0.67723	-0.378165	-0.668838	-0.378165	-0.651243
-0.379181	-0.670173	-0.379181	-0.676897	-0.379181	-0.67766	-0.379181	-0.669363	-0.379181	-0.652053
[truncated: 20 more rows]

## Sheet: Fig 5A
Fig 5A. Raw data set
DPV raw data set of TC-Fe(III) measurements taken where TC is at increasing concentrations added to 1mM Fe(III)
0µM TC		500nM TC		10µM TC		100µM TC		500µM TC		1mM TC
Pot (V)	Curr (µA)	Pot (V)	Curr (µA)	Pot (V)	Curr (µA)	Pot (V)	Curr (µA)	Pot (V)	Curr (µA)	Pot (V)	Curr (µA)
0.600041	-0.121593	0.600041	-0.13113	0.600041	-0.116825	0.600041	-0.121593	0.600041	-0.116825	0.600041	-0.112057
0.590041	-0.13113	0.590041	-0.145435	0.590041	-0.121593	0.590041	-0.116825	0.590041	-0.112057	0.590041	-0.107288
0.580041	-0.145435	0.580041	-0.15974	0.580041	-0.135899	0.580041	-0.121593	0.580041	-0.107288	0.580041	-0.0977516
0.570042	-0.164509	0.570042	-0.188351	0.570042	-0.154972	0.570042	-0.126362	0.570042	-0.107288	0.570042	-0.0977516
0.560041	-0.193119	0.560041	-0.216961	0.560041	-0.178814	0.560041	-0.13113	0.560041	-0.112057	0.560041	-0.10252
0.550041	-0.234842	0.550041	-0.272036	0.550041	-0.216722	0.550041	-0.152826	0.550041	-0.118017	0.550041	-0.109911
0.540041	-0.284433	0.540041	-0.334024	0.540041	-0.25773	0.540041	-0.165701	0.540041	-0.121355	0.540041	-0.112772
0.530041	-0.355959	0.530041	-0.415564	0.530041	-0.310659	0.530041	-0.18239	0.530041	-0.125647	0.530041	-0.116587
0.520041	-0.451803	0.520041	-0.529528	0.520041	-0.377417	0.520041	-0.202417	0.520041	-0.130415	0.520041	-0.120878
0.510041	-0.584841	0.510041	-0.684505	0.510041	-0.46134	0.510041	-0.22769	0.510041	-0.136614	0.510041	-0.1266
0.500041	-0.787333	0.500041	-0.914553	0.500041	-0.580814	0.500041	-0.265671	0.500041	-0.149084	0.500041	-0.13783
0.490041	-0.98689	0.490041	-1.1359	0.490041	-0.680711	0.490041	-0.291563	0.490041	-0.153041	0.490041	-0.141931
0.480119	-1.25502	0.480119	-1.42792	0.480119	-0.809696	0.480119	-0.327231	0.480119	-0.162054	0.480119	-0.150133
0.470119	-1.55647	0.470119	-1.74554	0.470119	-0.944928	0.470119	-0.366951	0.470119	-0.172878	0.470119	-0.160432
0.460119	-1.85712	0.460119	-2.04523	0.460119	-1.07639	0.460119	-0.407912	0.460119	-0.183797	0.460119	-0.170303
0.450119	-2.12129	0.450119	-2.29524	0.450119	-1.19589	0.450119	-0.450637	0.450119	-0.196863	0.450119	-0.181985
0.440119	-2.30425	0.440119	-2.44792	0.440119	-1.29345	0.440119	-0.493743	0.440119	-0.210358	0.440119	-0.195433
0.430119	-2.36481	0.430119	-2.46409	0.430119	-1.3551	0.430119	-0.533368	0.430119	-0.224949	0.430119	-0.208117
0.420119	-2.29891	0.420119	-2.35342	0.420119	-1.381	0.420119	-0.570896	0.420119	-0.239397	0.420119	-0.221897
0.410119	-2.12105	0.410119	-2.1396	0.410119	-1.37265	0.410119	-0.605276	0.410119	-0.255991	0.410119	-0.236631
0.400119	-1.85836	0.400119	-1.8545	0.400119	-1.32936	0.400119	-0.634267	0.400119	-0.272108	0.400119	-0.25108
0.390119	-1.57083	0.390119	-1.55418	0.390119	-1.26412	0.390119	-0.660446	0.390119	-0.288845	0.390119	-0.26672
0.380118	-1.29536	0.380118	-1.27948	0.380118	-1.18688	0.380118	-0.682142	0.380118	-0.307203	0.380118	-0.283457
0.370119	-1.0535	0.370119	-1.04354	0.370119	-1.09899	0.370119	-0.697401	0.370119	-0.323893	0.370119	-0.299383
0.360119	-0.861434	0.360119	-0.856904	0.360119	-1.01083	0.360119	-0.709608	0.360119	-0.341584	0.360119	-0.316502
0.350119	-0.719383	0.350119	-0.724342	0.350119	-0.925377	0.350119	-0.71719	0.350119	-0.359417	0.350119	-0.331952
0.340197	-0.614145	0.340197	-0.625303	0.340197	-0.840834	0.340197	-0.715235	0.340197	-0.375391	0.340197	-0.347163
0.330196	-0.536181	0.330196	-0.551774	0.330196	-0.760963	0.330196	-0.707796	0.330196	-0.390746	0.330196	-0.361802
0.320196	-0.475003	0.320196	-0.496699	0.320196	-0.689009	0.320196	-0.695637	0.320196	-0.403525	0.320196	-0.37439
0.310197	-0.423886	0.310197	-0.448825	0.310197	-0.62144	0.310197	-0.674703	0.310197	-0.413682	0.310197	-0.384833
0.300197	-0.376965	0.300197	-0.409533	0.300197	-0.564029	0.300197	-0.651433	0.300197	-0.420119	0.300197	-0.392128
0.290196	-0.339867	0.290196	-0.376011	0.290196	-0.514199	0.290196	-0.62535	0.290196	-0.425459	0.290196	-0.396992
0.280196	-0.309158	0.280196	-0.347449	0.280196	-0.470473	0.280196	-0.596263	0.280196	-0.424983	0.280196	-0.397517
0.270196	-0.283886	0.270196	-0.323655	0.270196	-0.432755	0.270196	-0.565698	0.270196	-0.422074	0.270196	-0.394465
0.260197	-0.263191	0.260197	-0.300337	0.260197	-0.399901	0.260197	-0.535752	0.260197	-0.416543	0.260197	-0.390126
0.250196	-0.243927	0.250196	-0.27659	0.250196	-0.369097	0.250196	-0.505569	0.250196	-0.407244	0.250196	-0.38159
0.240196	-0.227715	0.240196	-0.255371	0.240196	-0.343205	0.240196	-0.475242	0.240196	-0.396134	0.240196	-0.371481
0.230196	-0.213505	0.230196	-0.239206	0.230196	-0.319554	0.230196	-0.44768	0.230196	-0.385119	0.230196	-0.361039
0.220196	-0.198532	0.220196	-0.224329	0.220196	-0.298525	0.220196	-0.419594	0.220196	-0.371529	0.220196	-0.349261
0.210196	-0.186277	0.210196	-0.210835	0.210196	-0.280453	0.210196	-0.395133	0.210196	-0.360371	0.210196	-0.338103
0.200274	-0.174261	0.200274	-0.200058	0.200274	-0.265242	0.200274	-0.373293	0.200274	-0.349452	0.200274	-0.328995
0.190274	-0.162197	0.190274	-0.188852	0.190274	-0.250984	0.190274	-0.355793	0.190274	-0.33939	0.190274	-0.321414
0.180274	-0.150896	0.180274	-0.17798	0.180274	-0.237967	0.180274	-0.338484	0.180274	-0.330998	0.180274	-0.315024
0.170274	-0.141025	0.170274	-0.167156	0.170274	-0.227905	0.170274	-0.326087	0.170274	-0.32623	0.170274	-0.311733
0.160275	-0.131774	0.160275	-0.154424	0.160275	-0.216747	0.160275	-0.315978	0.160275	-0.324561	0.160275	-0.311543
0.150274	-0.121427	0.150274	-0.141693	0.150274	-0.206114	0.150274	-0.308825	0.150274	-0.325181	0.150274	-0.314213
0.140274	-0.114894	0.140274	-0.129152	0.140274	-0.196815	0.140274	-0.305058	0.140274	-0.329806	0.140274	-0.321366
0.130274	-0.108123	0.130274	-0.117565	0.130274	-0.187326	0.130274	-0.303293	0.130274	-0.340153	0.130274	-0.333907
0.120274	-0.101448	0.120274	-0.107599	0.120274	-0.178934	0.120274	-0.303246	0.120274	-0.353838	0.120274	-0.351502
0.110274	-0.0957732	0.110274	-0.0985866	0.110274	-0.172163	0.110274	-0.302244	0.110274	-0.373961	0.110274	-0.373818
0.100274	-0.090385	0.100274	-0.0921493	0.100274	-0.164485	0.100274	-0.300241	0.100274	-0.398232	0.100274	-0.400378
0.0902739	-0.0861888	0.0902739	-0.0867133	0.0902739	-0.157428	0.0902739	-0.292469	0.0902739	-0.422122	0.0902739	-0.42875
0.0802736	-0.0829463	0.0802736	-0.082231	0.0802736	-0.149751	0.0802736	-0.277449	0.0802736	-0.446822	0.0802736	-0.457408
0.0702734	-0.0796561	0.0702734	-0.0786548	0.0702734	-0.143219	0.0702734	-0.255323	0.0702734	-0.465085	0.0702734	-0.481393
0.0602741	-0.0772243	0.0602741	-0.076509	0.0602741	-0.136447	0.0602741	-0.22719	0.0602741	-0.472857	0.0602741	-0.491931
0.0503521	-0.0761752	0.0503521	-0.074697	0.0503521	-0.129867	0.0503521	-0.201202	0.0503521	-0.467374	0.0503521	-0.491263
0.0403519	-0.0756984	0.0403519	-0.0740294	0.0403519	-0.124288	0.0403519	-0.179124	0.0403519	-0.44749	0.0403519	-0.475623
0.0303516	-0.0765567	0.0303516	-0.0744586	0.0303516	-0.118804	0.0303516	-0.160432	0.0303516	-0.412394	0.0303516	-0.444486
0.0203514	-0.0767951	0.0203514	-0.0762229	0.0203514	-0.114131	0.0203514	-0.147605	0.0203514	-0.369097	0.0203514	-0.404049
0.0103512	-0.0781779	0.0103512	-0.0773673	0.0103512	-0.11108	0.0103512	-0.138546	0.0103512	-0.322844	0.0103512	-0.359704
0.000351906	-0.0797992	0.000351906	-0.0797515	0.000351906	-0.107313	0.000351906	-0.130916	0.000351906	-0.278545	0.000351906	-0.313307
-0.00964832	-0.0839	-0.00964832	-0.0835662	-0.00964832	-0.105405	-0.00964832	-0.125289	-0.00964832	-0.240398	-0.00964832	-0.273062
-0.0196486	-0.0881438	-0.0196486	-0.0887637	-0.0196486	-0.104023	-0.0196486	-0.121475	-0.0196486	-0.210596	-0.0196486	-0.238777
-0.0296488	-0.0932937	-0.0296488	-0.0955825	-0.0296488	-0.103117	-0.0296488	-0.118614	-0.0296488	-0.187803	-0.0296488	-0.211931
-0.039649	-0.101734	-0.039649	-0.104499	-0.039649	-0.104166	-0.039649	-0.116277	-0.039649	-0.170494	-0.039649	-0.19138
-0.0496483	-0.111986	-0.0496483	-0.115896	-0.0496483	-0.105119	-0.0496483	-0.115753	-0.0496483	-0.15843	-0.0496483	-0.176168
-0.0596485	-0.124336	-0.0596485	-0.13001	-0.0596485	-0.108028	-0.0596485	-0.114942	-0.0596485	-0.148845	-0.0596485	-0.163389
-0.0696487	-0.139928	-0.0696487	-0.146747	-0.0696487	-0.111747	-0.0696487	-0.115657	-0.0696487	-0.141407	-0.0696487	-0.153375
-0.079649	-0.159479	-0.079649	-0.166536	-0.079649	-0.11623	-0.079649	-0.117231	-0.079649	-0.136495	-0.079649	-0.147033
-0.089571	-0.181842	-0.089571	-0.191427	-0.089571	-0.122667	-0.089571	-0.119997	-0.089571	-0.133396	-0.089571	-0.141311
-0.0995703	-0.207687	-0.0995703	-0.219465	-0.0995703	-0.130916	-0.0995703	-0.124002	-0.0995703	-0.132108	-0.0995703	-0.138307
-0.109571	-0.238777	-0.109571	-0.252081	-0.109571	-0.141168	-0.109571	-0.128913	-0.109571	-0.132776	-0.109571	-0.137306
-0.119571	-0.2733	-0.119571	-0.289227	-0.119571	-0.15452	-0.119571	-0.135828	-0.119571	-0.134731	-0.119571	-0.138164
-0.129571	-0.311018	-0.129571	-0.33014	-0.129571	-0.169397	-0.129571	-0.144315	-0.129571	-0.138069	-0.129571	-0.140739
-0.139571	-0.35484	-0.139571	-0.375105	-0.139571	-0.188709	-0.139571	-0.155282	-0.139571	-0.14422	-0.139571	-0.145936
-0.14957	-0.399567	-0.14957	-0.422455	-0.14957	-0.212217	-0.14957	-0.169635	-0.14957	-0.152326	-0.14957	-0.153232
-0.159571	-0.446155	-0.159571	-0.470902	-0.159571	-0.239302	-0.159571	-0.186372	-0.159571	-0.16253	-0.159571	-0.163007
-0.169571	-0.493171	-0.169571	-0.519588	-0.169571	-0.272299	-0.169571	-0.208546	-0.169571	-0.177455	-0.169571	-0.177074
-0.179571	-0.539615	-0.179571	-0.565794	-0.179571	-0.311638	-0.179571	-0.236393	-0.179571	-0.195957	-0.179571	-0.195099
-0.189571	-0.580432	-0.189571	-0.605848	-0.189571	-0.355746	-0.189571	-0.269152	-0.189571	-0.219131	-0.189571	-0.218178
-0.199571	-0.615814	-0.199571	-0.641134	-0.199571	-0.406004	-0.199571	-0.308109	-0.199571	-0.248552	-0.199571	-0.246311

## Sheet: Fig 5B
Fig 5B. Raw data set
Raw data of DPV current measurements of solutions containing Fe(III) when a range of concentrations of TC were added
TC concentration (µM)	WE1	WE2	WE3	WE4	WE5	WE6	WE7	WE8
0	0.103784	0.106264	0.103975	0.106311	0.109125	0.109649	0.110317	0.109458
0.001	0.112653	0.111843	0.105262	0.109792	0.109697	0.112749	0.111795	0.112844
0.01	0.122715	0.121999	0.113607	0.121427	0.120044	0.120426	0.121475	0.118948
0.1	0.130725	0.126291	0.125337	0.128007	0.127721	0.132919	0.1292	0.128627
0.5	0.141168	0.138641	0.132251	0.139118	0.140834	0.142122	0.142789	0.142026
1	0.156999	0.1436	0.146842	0.148893	0.148607	0.153852	0.151849	0.149608
10	0.186897	0.182462	0.180746	0.182653	0.185752	0.186372	0.189377	0.183607
100	0.230909	0.228573	0.221563	0.224854	0.226189	0.226713	0.228621	0.229193
500	0.381781	0.349881	0.333191	0.339247	0.337674	0.332524	0.33219	0.322033
1000	0.563791	0.525786	0.51315	0.528743	0.528361	0.521113	0.518872	0.498893
2000	0.587333	0.5736	0.553	0.569762	0.587506	0.58743	0.582408	0.560045
2500	0.585535	0.571913	0.585614	0.572374	0.578607	0.564615	0.573947	0.567605
3000	0.57961	0.579362	0.561785	0.562108	0.563634	0.569551	0.593395	0.588496
5000	0.56961	0.575385	0.569766	0.571655	0.571612	0.570753	0.589236	0.579536

## Sheet: Fig 6
Fig 6. Raw data set
Current @0.05V (complex peak) upon addition of interferents at 250µM to 1mM Fe(III)
electrode	TC	Ery	AMP	CA	Pen G	MgCl2	CaCl2	Glu
WE1	0.20121	0.0184693	0.00763	0.0164673	0.0229206	0.00165261	0.00818528	0.0132874
WE2	0.441982	0.032838	0.009616	0.010824	0.008122	0.00362375	0.00772455	0.0125883
WE3	0.471356	0.0298973	0.007407	0.00368733	0.001764	0.0020503	0.00367155	0.00333776
WE4	0.477396	0.0294847	0.00871033	0.000794333	0.00135133	0.0042281	0.00580166	0.0110469
WE5	0.502255	0.121658	0.0140507	0.00580167	0.00853567	0.0129222	0.0167846	0.0196933
WE6	0.502064	0.0319953	0.00901233	0.0048	0.006946	0.0122545	0.0149248	0.0195024
WE7	0.521391	0.027752	0.004689	0.001367	0.002432	0.0109354	0.0116507	0.0175158
WE8	0.569123	0.03039	0.00513333	0.00753367	0.00845533	0.0134624	0.0138916	0.0175632

## Sheet: Fig 7A
Fig 7A. Raw data set
DPV raw data for measurements in milk containing Fe(III) and TC added at indicated increasing concentrations
Fe(III)		100uM TC		500uM TC		1mM TC
Pot (V)	µA	Pot (V)	µA	Pot (V)	µA	Pot (V)	µA
0.600041	-0.154972	0.600041	-0.135899	0.600041	-0.150204	0.600041	-0.178814
0.590041	-0.116825	0.590041	-0.112057	0.590041	-0.121593	0.590041	-0.140667
0.580041	-0.10252	0.580041	-0.10252	0.580041	-0.107288	0.580041	-0.121593
0.570042	-0.0977516	0.570042	-0.0929832	0.570042	-0.0977516	0.570042	-0.107288
0.560041	-0.0977516	0.560041	-0.0882149	0.560041	-0.0882149	0.560041	-0.10252
0.550041	-0.100851	0.550041	-0.0865459	0.550041	-0.0941753	0.550041	-0.105619
0.540041	-0.108004	0.540041	-0.0846386	0.540041	-0.0917912	0.540041	-0.103235
0.530041	-0.118494	0.530041	-0.0836849	0.530041	-0.0898838	0.530041	-0.100851
0.520041	-0.137568	0.520041	-0.0836849	0.520041	-0.0889301	0.520041	-0.0998974
0.510041	-0.16427	0.510041	-0.0846386	0.510041	-0.089407	0.510041	-0.0998974
0.500041	-0.210787	0.500041	-0.0907664	0.500041	-0.0906351	0.500041	-0.100971
0.490041	-0.25952	0.490041	-0.0897651	0.490041	-0.0913386	0.490041	-0.101448
0.480119	-0.335051	0.480119	-0.0936751	0.480119	-0.0928645	0.480119	-0.10264
0.470119	-0.436665	0.470119	-0.0983005	0.470119	-0.0945811	0.470119	-0.103832
0.460119	-0.567129	0.460119	-0.104499	0.460119	-0.0962977	0.460119	-0.105548
0.450119	-0.730446	0.450119	-0.112892	0.450119	-0.0988727	0.450119	-0.107456
0.440119	-0.921849	0.440119	-0.123191	0.440119	-0.102354	0.440119	-0.10984
0.430119	-1.12579	0.430119	-0.135398	0.430119	-0.106502	0.430119	-0.112176
0.420119	-1.32683	0.420119	-0.150848	0.420119	-0.110841	0.420119	-0.115276
0.410119	-1.49754	0.410119	-0.169015	0.410119	-0.117088	0.410119	-0.118566
0.400119	-1.60373	0.400119	-0.190187	0.400119	-0.123954	0.400119	-0.122858
0.390119	-1.63134	0.390119	-0.215698	0.390119	-0.132394	0.390119	-0.127626
0.380118	-1.57684	0.380118	-0.245262	0.380118	-0.142408	0.380118	-0.133396
0.370119	-1.44375	0.370119	-0.276829	0.370119	-0.153995	0.370119	-0.140357
0.360119	-1.26236	0.360119	-0.311876	0.360119	-0.166631	0.360119	-0.147844
0.350119	-1.06748	0.350119	-0.349022	0.350119	-0.180746	0.350119	-0.156141
0.340197	-0.877169	0.340197	-0.385643	0.340197	-0.19529	0.340197	-0.165105
0.330196	-0.714424	0.330196	-0.422503	0.330196	-0.20969	0.330196	-0.173879
0.320196	-0.584438	0.320196	-0.458982	0.320196	-0.22471	0.320196	-0.183225
0.310197	-0.485208	0.310197	-0.491073	0.310197	-0.238348	0.310197	-0.190617
0.300197	-0.412823	0.300197	-0.521018	0.300197	-0.25189	0.300197	-0.198437
0.290196	-0.362898	0.290196	-0.548675	0.290196	-0.266005	0.290196	-0.206972
0.280196	-0.32561	0.280196	-0.568893	0.280196	-0.279165	0.280196	-0.213839
0.270196	-0.298954	0.270196	-0.584199	0.270196	-0.29266	0.270196	-0.221182
0.260197	-0.278784	0.260197	-0.593402	0.260197	-0.306536	0.260197	-0.229336
0.250196	-0.261284	0.250196	-0.59345	0.250196	-0.319506	0.250196	-0.236298
0.240196	-0.248266	0.240196	-0.58625	0.240196	-0.330473	0.240196	-0.243021
0.230196	-0.239159	0.230196	-0.5739	0.230196	-0.340868	0.230196	-0.249363
0.220196	-0.231529	0.220196	-0.553538	0.220196	-0.348069	0.220196	-0.25456
0.210196	-0.225616	0.210196	-0.529744	0.210196	-0.353266	0.210196	-0.259186
0.200274	-0.21999	0.200274	-0.504472	0.200274	-0.356843	0.200274	-0.263048
0.190274	-0.214554	0.190274	-0.476386	0.190274	-0.358464	0.190274	-0.265432
0.180274	-0.209213	0.180274	-0.449349	0.180274	-0.357605	0.180274	-0.2661
0.170274	-0.20516	0.170274	-0.424983	0.170274	-0.357033	0.170274	-0.267912
0.160275	-0.200487	0.160275	-0.401856	0.160275	-0.355221	0.160275	-0.269247
0.150274	-0.196053	0.150274	-0.379158	0.150274	-0.352694	0.150274	-0.269772
0.140274	-0.190664	0.140274	-0.360276	0.140274	-0.350358	0.140274	-0.271297
0.130274	-0.187278	0.130274	-0.344016	0.130274	-0.348069	0.130274	-0.272919
0.120274	-0.182891	0.120274	-0.329377	0.120274	-0.345351	0.120274	-0.273825
0.110274	-0.179792	0.110274	-0.317217	0.110274	-0.343539	0.110274	-0.275732
0.100274	-0.176311	0.100274	-0.306107	0.100274	-0.343205	0.100274	-0.278259
0.0902739	-0.17221	0.0902739	-0.296665	0.0902739	-0.3433	0.0902739	-0.281216
0.0802736	-0.170112	0.0802736	-0.289989	0.0802736	-0.343729	0.0802736	-0.28565
0.0702734	-0.167108	0.0702734	-0.283791	0.0702734	-0.347258	0.0702734	-0.290705
0.0602741	-0.165105	0.0602741	-0.275732	0.0602741	-0.351025	0.0602741	-0.296284
0.0503521	-0.16315	0.0503521	-0.269819	0.0503521	-0.356795	0.0503521	-0.303484
0.0403519	-0.161148	0.0403519	-0.261665	0.0403519	-0.363614	0.0403519	-0.312258
0.0303516	-0.159574	0.0303516	-0.251652	0.0303516	-0.369956	0.0303516	-0.320937
0.0203514	-0.157762	0.0203514	-0.240255	0.0203514	-0.375582	0.0203514	-0.330807
0.0103512	-0.157238	0.0103512	-0.229002	0.0103512	-0.379349	0.0103512	-0.340868
0.000351906	-0.156713	0.000351906	-0.217272	0.000351906	-0.37892	0.000351906	-0.348879
-0.00964832	-0.157094	-0.00964832	-0.206305	-0.00964832	-0.376202	-0.00964832	-0.356127
-0.0196486	-0.156284	-0.0196486	-0.198008	-0.0196486	-0.368954	-0.0196486	-0.361992
-0.0296488	-0.156093	-0.0296488	-0.19095	-0.0296488	-0.358082	-0.0296488	-0.364806
-0.039649	-0.155712	-0.039649	-0.185466	-0.039649	-0.344826	-0.039649	-0.365998
-0.0496483	-0.156236	-0.0496483	-0.181222	-0.0496483	-0.330187	-0.0496483	-0.364949
-0.0596485	-0.156045	-0.0596485	-0.177455	-0.0596485	-0.315548	-0.0596485	-0.361039
-0.0696487	-0.157667	-0.0696487	-0.174833	-0.0696487	-0.301052	-0.0696487	-0.357319
-0.079649	-0.158811	-0.079649	-0.173212	-0.079649	-0.288177	-0.079649	-0.352694
-0.089571	-0.159908	-0.089571	-0.171876	-0.089571	-0.274445	-0.089571	-0.345446
-0.0995703	-0.161624	-0.0995703	-0.171829	-0.0995703	-0.261856	-0.0995703	-0.337531
-0.109571	-0.164581	-0.109571	-0.172592	-0.109571	-0.251604	-0.109571	-0.32952
-0.119571	-0.167537	-0.119571	-0.173355	-0.119571	-0.242067	-0.119571	-0.31922
-0.129571	-0.17097	-0.129571	-0.175119	-0.129571	-0.233389	-0.129571	-0.308062
-0.139571	-0.174976	-0.139571	-0.177598	-0.139571	-0.227095	-0.139571	-0.298
-0.14957	-0.180126	-0.14957	-0.181461	-0.14957	-0.22266	-0.14957	-0.287415
-0.159571	-0.184942	-0.159571	-0.184417	-0.159571	-0.21875	-0.159571	-0.276924
-0.169571	-0.19095	-0.169571	-0.189281	-0.169571	-0.217701	-0.169571	-0.268246
-0.179571	-0.197912	-0.179571	-0.19405	-0.179571	-0.218512	-0.179571	-0.261332
-0.189571	-0.205923	-0.189571	-0.19939	-0.189571	-0.220037	-0.189571	-0.256659
-0.199571	-0.215174	-0.199571	-0.206209	-0.199571	-0.222994	-0.199571	-0.253654

## Sheet: Fig 7B
Fig 7B. Raw data set
DPV raw data measurements in milk of TC-Fe(III)
TC concentration (µM)	WE1	WE2	WE3	WE4	WE5	WE6	WE7	WE8
0	0.0911956	0.1086	0.121904	0.129295	0.133634	0.146699	0.158334	0.185609
0.1	0.211788	0.221039	0.227667	0.225521	0.227476	0.255371	0.272442	0.28894
1	0.291515	0.298334	0.284077	0.281549	0.284077	0.306011	0.320031	0.319554
10	0.322892	0.329377	0.322463	0.319888	0.31593	0.327994	0.331809	0.332428
100	0.341345	0.347783	0.34764	0.348832	0.344922	0.339022	0.335828	0.337435
500	0.343811	0.343811	0.347626	0.346527	0.340092	0.341032	0.342258	0.338048
1000	0.349301	0.329363	0.323798	0.320889	0.336597	0.320493	0.332278	0.340643
2000	0.331706	0.326045	0.324615	0.324901	0.334329	0.329274	0.336114	0.342142

## Sheet: Fig S2A
Fig S2A. Raw data set
CV raw data of measurements taken using the QRE and Ag/AgCl reference electrode on the chip system
QRE		Ag/AgCl
V	µA	V	µA
0.0999613	-0.647094	-0.0500393	-0.604179
0.109962	-0.618389	-0.0400391	-0.576189
0.119962	-0.596263	-0.0300388	-0.555255
0.129961	-0.578001	-0.0200396	-0.537898
0.139961	-0.561931	-0.0100393	-0.522305
0.149961	-0.547149	-3.91006e-05	-0.508716
0.159962	-0.534274	0.00996113	-0.495555
0.169962	-0.521161	0.0199614	-0.484206
0.179961	-0.509717	0.0299606	-0.472714
0.189961	-0.498845	0.0399609	-0.462224
0.199962	-0.487449	0.0499611	-0.45283
0.209962	-0.478627	0.0599613	-0.443294
0.219884	-0.468804	0.0699615	-0.434519
0.229884	-0.460031	0.0798836	-0.425984
0.239883	-0.451257	0.0898829	-0.417353
0.249884	-0.443198	0.0998831	-0.409533
0.259884	-0.435235	0.109883	-0.40219
0.269884	-0.427033	0.119884	-0.394989
0.279884	-0.419308	0.129884	-0.388695
0.289884	-0.411822	0.139883	-0.381495
0.299884	-0.404479	0.149883	-0.375582
0.309884	-0.396801	0.159883	-0.370051
0.319884	-0.39003	0.169884	-0.36471
0.329885	-0.383641	0.179884	-0.359465
0.339884	-0.377203	0.189883	-0.354983
0.349884	-0.371052	0.199883	-0.350501
0.359806	-0.36533	0.209884	-0.347401
0.369806	-0.359656	0.219806	-0.343634
0.379807	-0.35422	0.229806	-0.340106
0.389806	-0.349499	0.239805	-0.337245
0.399806	-0.344016	0.249805	-0.333668
0.409806	-0.339629	0.259806	-0.330378
0.419806	-0.335337	0.269806	-0.327326
0.429807	-0.330998	0.279806	-0.322653
0.439806	-0.326087	0.289805	-0.318362
0.449806	-0.32127	0.299806	-0.312401
0.459806	-0.314833	0.309806	-0.304247
0.469807	-0.307203	0.319806	-0.290991
0.479807	-0.296284	0.329806	-0.27516
0.489806	-0.281788	0.339806	-0.25127
0.499728	-0.260187	0.349806	-0.218559
0.509728	-0.228477	0.359728	-0.173021
0.519729	-0.186706	0.369728	-0.109554
0.529729	-0.128198	0.379728	-0.0270128
0.539729	-0.0486612	0.389729	0.0764136
0.549728	0.0513315	0.399728	0.201584
0.559729	0.175167	0.409728	0.339581
0.569729	0.314547	0.419728	0.475146
0.579729	0.456645	0.429729	0.596788
0.589729	0.588872	0.439729	0.691154
0.599729	0.695923	0.449728	0.747517
0.609729	0.766209	0.459728	0.772312
0.619729	0.802877	0.469728	0.769022
0.629729	0.808027	0.479729	0.746897
0.639729	0.791862	0.489729	0.713184
0.649651	0.761869	0.499728	0.673606
0.659651	0.725201	0.50965	0.633695
0.669651	0.685384	0.51965	0.594451
0.679651	0.646379	0.529651	0.55783
0.689651	0.609663	0.539651	0.52469
0.699651	0.574472	0.54965	0.494554
0.709651	0.542333	0.55965	0.468423
0.719651	0.513198	0.569651	0.445344
0.729651	0.487163	0.579651	0.424744
0.739652	0.463845	0.589651	0.40691
0.749651	0.443341	0.59965	0.391222
0.739652	0.382449	0.609651	0.376727
0.729651	0.343586	0.619651	0.365092
0.719651	0.312258	0.629651	0.354268
0.709651	0.28422	0.639651	0.344922
0.699651	0.258041	0.649572	0.337245
0.689651	0.230957	0.639651	0.292707
0.679651	0.200964	0.629651	0.266672
0.669651	0.165725	0.619651	0.247265
0.659651	0.123668	0.609651	0.231339
0.649651	0.0701671	0.59965	0.217606
0.639729	0.00169277	0.589651	0.205112
0.629729	-0.0841861	0.579651	0.19405
0.619729	-0.193048	0.569651	0.183368
0.609729	-0.321986	0.55965	0.172925
0.599729	-0.464274	0.54965	0.161767
0.589729	-0.613811	0.539651	0.149799
0.579729	-0.751379	0.529651	0.135446
0.569729	-0.860909	0.51965	0.117469
0.559729	-0.938014	0.50965	0.0951533
0.549728	-0.978545	0.499728	0.0641589
0.539729	-0.985412	0.489729	0.022769
0.529729	-0.970725	0.479729	-0.0318289
0.519729	-0.941209	0.469728	-0.104213
0.509728	-0.904683	0.459728	-0.197674
0.499728	-0.865582	0.449728	-0.313879
0.489806	-0.826243	0.439729	-0.445344
0.479807	-0.790003	0.429729	-0.589111
0.469807	-0.756958	0.419728	-0.725105
0.459806	-0.727585	0.409728	-0.838784
0.449806	-0.700882	0.399728	-0.923041
0.439806	-0.677326	0.389729	-0.970201
0.429807	-0.655248	0.379728	-0.984553
0.419806	-0.637271	0.369728	-0.974587
0.409806	-0.620248	0.359728	-0.946836
0.399806	-0.605943	0.349806	-0.910214
0.389806	-0.590827	0.339806	-0.870017
0.379807	-0.57905	0.329806	-0.830153
0.369806	-0.567796	0.319806	-0.79191
0.359806	-0.557258	0.309806	-0.757387
0.349884	-0.548293	0.299806	-0.726202
0.339884	-0.538709	0.289805	-0.698164
0.329885	-0.530698	0.279806	-0.673177
0.319884	-0.522782	0.269806	-0.651052
0.309884	-0.515487	0.259806	-0.631025
0.299884	-0.50862	0.249805	-0.613525
0.289884	-0.503327	0.239805	-0.598361
0.279884	-0.496509	0.229806	-0.583007
0.269884	-0.491263	0.219806	-0.571373
0.259884	-0.48516	0.209884	-0.560405
0.249884	-0.480439	0.199883	-0.549962
0.239883	-0.475528	0.189883	-0.542094
0.229884	-0.470092	0.179884	-0.533034
0.219884	-0.465562	0.169884	-0.525023
0.209962	-0.460984	0.159883	-0.518538
0.199962	-0.455977	0.149883	-0.512769
0.189961	-0.451877	0.139883	-0.506904
0.179961	-0.447919	0.129884	-0.501182
0.169962	-0.443961	0.119884	-0.496747
0.159962	-0.440099	0.109883	-0.49112
0.149961	-0.437715	0.0998831	-0.487067
0.139961	-0.434758	0.0898829	-0.482156
0.129961	-0.432707	0.0798836	-0.476958
0.119962	-0.431706	0.0699615	-0.471999
0.109962	-0.431706	0.0599613	-0.467517
		0.0499611	-0.462367
		0.0399609	-0.457837
		0.0299606	-0.452878
		0.0199614	-0.447967
		0.00996113	-0.44358
		-3.91006e-05	-0.440242
		-0.0100393	-0.436713
		-0.0200396	-0.432803
		-0.0300388	-0.430562
		-0.0400391	-0.428654

## Sheet: Fig S2B
Fig S2B. Raw data set
Open circuit potentiometric measurements (t=300s)
s	V
0	0.185821
1	0.185587
2	0.185431
3	0.185196
4	0.18504
5	0.185216
6	0.185051
7	0.184895
8	0.184739
9	0.184598
10	0.184458
11	0.184317
12	0.184192
13	0.184067
14	0.183942
15	0.183833
16	0.183723
17	0.183614
18	0.183505
19	0.183411
20	0.183309
21	0.183223
22	0.18313
23	0.183051
24	0.182966
25	0.182887
26	0.182817
27	0.182747
28	0.182684
29	0.182614
30	0.182551
31	0.182489
32	0.182434
33	0.18238
34	0.182325
35	0.18227
36	0.182215
37	0.182169
38	0.182114
39	0.182067
40	0.182028
41	0.181981
42	0.181942
43	0.181903
44	0.181864
45	0.181833
46	0.181794
47	0.18177
48	0.181747
49	0.181723
50	0.181692
51	0.181676
52	0.181653
53	0.18163
54	0.181614
55	0.181591
56	0.181575
57	0.181559
58	0.181544
59	0.181528
60	0.18152
61	0.181512
62	0.181505
63	0.181505
64	0.181505
65	0.181512
66	0.181512
67	0.181512
68	0.181505
69	0.181512
70	0.181512
71	0.181512
72	0.181512
73	0.181528
74	0.181536
75	0.181544
76	0.181559
77	0.181575
78	0.181591
79	0.181606
80	0.18163
81	0.181645
82	0.181661
83	0.181684
84	0.1817
85	0.181716
86	0.181723
87	0.181739
88	0.181755
89	0.181762
90	0.18177
91	0.181778
92	0.181786
93	0.181809
94	0.181817
95	0.181841
96	0.181856
97	0.18188
98	0.181903
99	0.181919
100	0.181942
101	0.181966
102	0.181981
103	0.182005
104	0.182028
105	0.182051
106	0.182083
107	0.182106
108	0.182122
109	0.182145
110	0.182161
111	0.182177
112	0.182192
113	0.182208
114	0.182223
115	0.182239
116	0.182255
117	0.182262
118	0.182278
119	0.182286
120	0.182302
121	0.182317
122	0.182333
123	0.182348
124	0.182364
125	0.182387
126	0.182403
127	0.182419
128	0.182434
129	0.182458
130	0.182466
131	0.182481
132	0.182497
133	0.182505
134	0.18252
135	0.182528
136	0.182544
137	0.182551
138	0.182559
139	0.182575
140	0.182583
141	0.182598
142	0.182614
143	0.182622
144	0.18263
145	0.182645
146	0.182661
147	0.182677
148	0.182692
149	0.1827
150	0.182716
151	0.182723
152	0.182739
153	0.182747
154	0.182755
155	0.182762
156	0.18277
157	0.182778
158	0.182786
159	0.182794
160	0.182794
161	0.182809
162	0.182817
163	0.182825
164	0.182833
165	0.182841
166	0.182848
167	0.182864
168	0.182872
169	0.18288
170	0.182895
171	0.182903
172	0.182919
173	0.182934
174	0.18295
175	0.182973
176	0.182989
177	0.183012
178	0.183028
179	0.183044
180	0.183059
181	0.183075
182	0.18309
183	0.183106
184	0.183114
185	0.18313
186	0.183137
187	0.183153
188	0.183169
189	0.183177
190	0.183192
191	0.1832
192	0.1832
193	0.183208
194	0.183208
195	0.183216
196	0.183223
197	0.183223
198	0.183223
199	0.183231
200	0.183231
201	0.183239
202	0.183239
203	0.183247
204	0.183255
205	0.183262
206	0.18327
207	0.183278
208	0.183286
209	0.183294
210	0.183294
211	0.183309
212	0.183317
213	0.183325
214	0.183341
215	0.183356
216	0.183372
217	0.183395
218	0.183411
219	0.183419
220	0.183434
221	0.183442
222	0.18345
223	0.18345
224	0.183458
225	0.183466
226	0.183473
227	0.183481
228	0.183497
229	0.183505
230	0.183512
231	0.183512
232	0.18352
233	0.183528
234	0.183528
235	0.183536
236	0.183544
237	0.183544
238	0.183552
239	0.183559
240	0.183567
241	0.183575
242	0.183591
243	0.183598
244	0.183606
245	0.183622
246	0.183637
247	0.183661
248	0.183669
249	0.183692
250	0.183708
251	0.183723
252	0.183755
253	0.18377
254	0.183794
255	0.183817
256	0.183841
257	0.183864
258	0.18388
259	0.183895
260	0.183911
261	0.183919
262	0.183934
263	0.183942
264	0.18395
265	0.183958
266	0.183966
267	0.183973
268	0.183981
269	0.183989
270	0.183997
271	0.184005
272	0.184012
273	0.18402
274	0.184036
275	0.184036
276	0.184044
277	0.184052
278	0.184052
279	0.184059
280	0.184067
281	0.184075
282	0.184083
283	0.184091
284	0.184098
285	0.184106
286	0.184114
287	0.184114
288	0.184122
289	0.184122
290	0.184122
291	0.18413
292	0.18413
293	0.184137
294	0.184145
295	0.184153
296	0.184161
297	0.184169
298	0.184184
299	0.184192
300	0.1842

## Sheet: Fig S5A
Fig S5A. Raw data set
UV-Vis absorbance raw data
1mM Fe(III)		100µM TC		1mM Fe(III) + 100µM TC
nm	Abs	nm	Abs	nm	Abs
380	0.088	380	0.104	380	0.883
381	0.083	381	0.098	381	0.849
382	0.079	382	0.093	382	0.824
383	0.075	383	0.087	383	0.792
384	0.071	384	0.083	384	0.765
385	0.068	385	0.078	385	0.738
386	0.064	386	0.074	386	0.711
387	0.061	387	0.07	387	0.686
388	0.057	388	0.065	388	0.653
389	0.054	389	0.062	389	0.629
390	0.051	390	0.058	390	0.601
391	0.048	391	0.055	391	0.574
392	0.045	392	0.051	392	0.55
393	0.043	393	0.048	393	0.528
394	0.04	394	0.045	394	0.504
395	0.038	395	0.042	395	0.481
396	0.036	396	0.04	396	0.458
397	0.034	397	0.037	397	0.439
398	0.032	398	0.035	398	0.422
399	0.03	399	0.033	399	0.406
400	0.029	400	0.031	400	0.39
401	0.027	401	0.029	401	0.374
402	0.025	402	0.027	402	0.361
403	0.024	403	0.025	403	0.347
404	0.023	404	0.024	404	0.337
405	0.021	405	0.022	405	0.326
406	0.02	406	0.021	406	0.317
407	0.019	407	0.02	407	0.308
408	0.018	408	0.019	408	0.301
409	0.017	409	0.017	409	0.294
410	0.017	410	0.017	410	0.29
411	0.016	411	0.016	411	0.284
412	0.015	412	0.014	412	0.279
413	0.014	413	0.013	413	0.275
414	0.013	414	0.013	414	0.271
415	0.013	415	0.012	415	0.268
416	0.013	416	0.011	416	0.265
417	0.012	417	0.011	417	0.263
418	0.011	418	0.01	418	0.26
419	0.011	419	0.009	419	0.258
420	0.01	420	0.009	420	0.256
421	0.01	421	0.008	421	0.255
422	0.009	422	0.008	422	0.253
423	0.009	423	0.008	423	0.252
424	0.009	424	0.007	424	0.251
425	0.008	425	0.007	425	0.25
426	0.008	426	0.007	426	0.249
427	0.008	427	0.006	427	0.248
428	0.008	428	0.006	428	0.246
429	0.007	429	0.006	429	0.245
430	0.007	430	0.006	430	0.244
431	0.007	431	0.005	431	0.243
432	0.007	432	0.005	432	0.241
433	0.007	433	0.005	433	0.24
434	0.006	434	0.005	434	0.238
435	0.006	435	0.005	435	0.237
436	0.006	436	0.004	436	0.236
437	0.006	437	0.004	437	0.234
438	0.006	438	0.004	438	0.233
439	0.006	439	0.004	439	0.231
440	0.006	440	0.004	440	0.229
441	0.006	441	0.004	441	0.227
442	0.006	442	0.004	442	0.226
443	0.006	443	0.004	443	0.223
444	0.006	444	0.004	444	0.221
445	0.006	445	0.004	445	0.219
446	0.005	446	0.004	446	0.217
447	0.005	447	0.004	447	0.214
448	0.005	448	0.004	448	0.211
449	0.005	449	0.004	449	0.208
450	0.005	450	0.003	450	0.205
451	0.005	451	0.003	451	0.202
452	0.005	452	0.003	452	0.198
453	0.005	453	0.003	453	0.194
454	0.005	454	0.003	454	0.19
455	0.005	455	0.003	455	0.186
456	0.005	456	0.003	456	0.182
457	0.005	457	0.003	457	0.177
458	0.005	458	0.003	458	0.173
459	0.005	459	0.003	459	0.168
460	0.005	460	0.003	460	0.164
461	0.005	461	0.003	461	0.159
462	0.005	462	0.003	462	0.154
463	0.005	463	0.003	463	0.15
464	0.005	464	0.003	464	0.145
465	0.005	465	0.003	465	0.141
466	0.005	466	0.003	466	0.137
467	0.005	467	0.003	467	0.133
468	0.005	468	0.003	468	0.129
469	0.005	469	0.003	469	0.125
470	0.005	470	0.003	470	0.122
471	0.005	471	0.003	471	0.118
472	0.005	472	0.003	472	0.115
473	0.005	473	0.003	473	0.112
474	0.005	474	0.003	474	0.109
475	0.005	475	0.003	475	0.107
476	0.005	476	0.003	476	0.104
477	0.005	477	0.003	477	0.103
478	0.005	478	0.003	478	0.1
479	0.005	479	0.003	479	0.099
480	0.005	480	0.003	480	0.097
481	0.005	481	0.003	481	0.095
482	0.005	482	0.003	482	0.094
483	0.005	483	0.003	483	0.093
484	0.005	484	0.003	484	0.091
485	0.005	485	0.003	485	0.09
486	0.005	486	0.003	486	0.089
487	0.005	487	0.003	487	0.088
488	0.005	488	0.003	488	0.087
489	0.005	489	0.003	489	0.086
490	0.005	490	0.003	490	0.085
491	0.005	491	0.003	491	0.084
492	0.005	492	0.003	492	0.083
493	0.005	493	0.003	493	0.082
494	0.005	494	0.003	494	0.081
495	0.005	495	0.003	495	0.081
496	0.005	496	0.003	496	0.08
497	0.005	497	0.003	497	0.08
498	0.005	498	0.003	498	0.079
499	0.005	499	0.003	499	0.078
500	0.005	500	0.004	500	0.078

[truncated: 4 more sheets: Fig S5B, Fig S7A, Fig S7B, Fig S8]
